# Supplementary material for: An electropneumatic cleaning device for piezo-actuator-driven picolitre-droplet dispensers
Source: J Appl Crystallogr. 2024 Feb 1;57(Pt 1):209–14. doi: 10.1107/S1600576723009573 (PMC10840313; doi:10.1107/S1600576723009573)
Supplement: Supplementary file 1 [file j-57-00209-sup1.zip]

Archive with 34 entries (28 files):
- CM doc/
- __MACOSX/._CM doc
- CM doc/firmware/
- __MACOSX/CM doc/._firmware
- CM doc/.DS_Store
- __MACOSX/CM doc/._.DS_Store
- CM doc/SI_README.txt
- __MACOSX/CM doc/._SI_README.txt
- CM doc/images/
- __MACOSX/CM doc/._images
- CM doc/electronics/
- __MACOSX/CM doc/._electronics
- CM doc/CAD/
- __MACOSX/CM doc/._CAD
- CM doc/bill of materials/
- __MACOSX/CM doc/._bill of materials
- CM doc/firmware/main.c
- __MACOSX/CM doc/firmware/._main.c
- CM doc/images/front_view.jpg
- __MACOSX/CM doc/images/._front_view.jpg
- CM doc/images/top_view.jpg
- __MACOSX/CM doc/images/._top_view.jpg
- CM doc/images/top_view_label.jpg
- __MACOSX/CM doc/images/._top_view_label.jpg
- CM doc/electronics/LMK220152-sch.pdf
- __MACOSX/CM doc/electronics/._LMK220152-sch.pdf
- CM doc/electronics/.DS_Store
- __MACOSX/CM doc/electronics/._.DS_Store
- CM doc/CAD/Dispenser Cleaning System.stp
- __MACOSX/CM doc/CAD/._Dispenser Cleaning System.stp
- CM doc/bill of materials/.DS_Store
- __MACOSX/CM doc/bill of materials/._.DS_Store
- CM doc/bill of materials/BOM Dispenser Cleaning Machine EN.xlsx
- __MACOSX/CM doc/bill of materials/._BOM Dispenser Cleaning Machine EN.xlsx
