# Supplementary material for: An electropneumatic cleaning device for piezo-actuator-driven picolitre-droplet dispensers
Source: J Appl Crystallogr. 2024 Feb 1;57(Pt 1):209–14. doi: 10.1107/S1600576723009573 (PMC10840313; doi:10.1107/S1600576723009573)
Supplement: Supplementary file 1 [file j-57-00209-sup1.zip › CM doc/SI_README.txt]

Supplementary Information Readme 

Title: An electropneumatic cleaning device for piezo-actuator driven picoliter droplet dispensers 

Berekes et al. 

Bill of materials
- contains an excel file with the bill of materails, which includes all special items, including all item-numbers and the respective vendors. 

CAD
- a CAD file of the Dispenser Cleaning System in .stp format.

Electronics
- a circuit diagram in .pdf format, which lists all standard electronics components with manufacturer part numbers, that can be obtained from any vendor.

Firmware
- contain the firmware in C code. 

Images
- photographs of the front and inside of the Dispenser Cleaning System in .jpg format. 
