# Supplementary material for: An electropneumatic cleaning device for piezo-actuator-driven picolitre-droplet dispensers
Source: J Appl Crystallogr. 2024 Feb 1;57(Pt 1):209–14. doi: 10.1107/S1600576723009573 (PMC10840313; doi:10.1107/S1600576723009573)
Supplement: Supplementary file 1 [file j-57-00209-sup1.zip › CM doc/firmware/main.c]

#define F_CPU	16000000

#include <avr/io.h>
#include <util/delay.h>
#include <stdio.h>
#include <avr/interrupt.h>
#include <stdbool.h>

// UART SERIAL DEFINES
#define BAUD 9600
#define MYUBRR F_CPU/16/BAUD-1
#define BUFFER_SIZE 21

#define N_INTERVALS 14
#define N_PARAMETERS 2

char buff[BUFFER_SIZE] = {0};
uint16_t intervals[N_INTERVALS] =                        {1 , 2, 5, 10, 15, 20, 30, 45, 60,  90, 120, 180, 240, 300};
uint16_t isr_ticks = 0, ticks_per_pb_step[N_INTERVALS] = {14,27,68,136,204,271,407,610,814,1221,1628,2441,3255,4096};
uint8_t positions[N_PARAMETERS][2] = {{5,3},{15,3}}, pb_pos = 0;
int8_t PAindex[N_PARAMETERS], ParmNr = 0;
typedef enum {idle, editing1, editing2} user_state_t;
user_state_t user_state;
typedef enum {high, low} output_state_t;
output_state_t output_state;

bool buttonPressed = false, run_pb = false;
int8_t decAold = 0, increment = 0;

void USART_Init( unsigned int ubrr) {
  // set baud rate
  UBRR0H = (unsigned char) (ubrr>>8);
  UBRR0L = (unsigned char) ubrr;
  //UCSR0B = (1<<RXEN0)|(1<<TXEN0); // enable receiver and transmitter
  UCSR0B = (1<<TXEN0); // enable transmitter
  UCSR0C = (1<<USBS0)|(3<<UCSZ00);// set frame format: 8data, 2stop bits
}

void USART_Transmit( unsigned char data ) {
  while(!(UCSR0A & (1<<UDRE0)));
  UDR0 = data;
}

void SendString(const char *StringPtr)
{
  while(*StringPtr != 0x00) {
    USART_Transmit(*StringPtr);
    StringPtr++;
  }
}

void GoToPos(uint8_t xpos, uint8_t ypos) {
  USART_Transmit(0x1B); //ESC
  USART_Transmit(0x4F); //O
  USART_Transmit(xpos); //column
  USART_Transmit(ypos); //line
}

void SetCursorForm(char shape) {
  USART_Transmit(0x1B);//ESC
  USART_Transmit(0x43);//C
  USART_Transmit(shape);
}

void init_display(void) {
  _delay_ms(1000);
  GoToPos(1,1);
  SendString(   "vac. time  o.p. time");
  SetCursorForm(0); //0: none 2: only underline 3: bold blinking with underline
  _delay_ms(10);
  sprintf(buff, "  %3d s     %3d s   ", intervals[PAindex[0]], intervals[PAindex[1]]);
  GoToPos(1,3);
  SendString(buff);
}

void initialize(void) {

	DDRB = 0x00;
	DDRC = 0x00;
	DDRD = 0x00;

	DDRB |= (1 << PINB0); // green LED
	DDRB |= (1 << PINB1); // red LED
	DDRD |= (1 << PIND2); //output to MOSFET
	//examples to copy:
	//PORTB &= ~(1 << PINB0); // sets pin low
	//PORTB |=  (1 << PINB0); // sets pin high
	//PORTB ^=  (1 << PINB0); // toggles pin

	PORTB |= (1 << PINB0); // PINB0 High, LED off
	PORTB |= (1 << PINB1); // PINB1 High, LED off

	//readout-pins to rotary encoder
	PORTD |= 1<<PD4; // enable pull up resistor
	PORTD |= 1<<PD5; // enable pull up resistor
	PORTD |= 1<<PD6; // enable pull up resistor

	USART_Init(MYUBRR);

	PAindex[0] = 6;
	PAindex[1] = 6;

	init_display();

	// timer2 for rotary encoder reading
	//TCCR2A = 0; is set = 0 by reset condition
	TCCR2B |= (1 << CS21) | (1 << CS22); // prescaler 256, overflow every 4096 us
	TIMSK2 |= (1 << TOIE2);

	sei();

	return;
}

void reset_pb(void) {
  run_pb = false;
  GoToPos(1,4);
  SendString("                    ");
  if(output_state == low)
    pb_pos = 1;
  else
    pb_pos = 20;
  isr_ticks = 0;
  run_pb = true;
}

void vary_pb(void) {
  if(output_state == low)
    pb_pos++;
  else
    pb_pos--;
  GoToPos(pb_pos,4);
  SendString("=");
}

ISR(TIMER2_OVF_vect) {
 
	if (bit_is_clear(PIND, PD6) && ! buttonPressed) // pushbutton pushed down
  	buttonPressed = true;

	if (bit_is_set(PIND, PD6) && buttonPressed) {  // pushbutton released
    
		buttonPressed = false;

		if( user_state == idle ) {
			user_state = editing1;
			GoToPos(positions[0][0],positions[0][1]);
 			SetCursorForm(2);
		}
    else {
		  if( user_state == editing1 ) {
		  	user_state = editing2;
		  	GoToPos(positions[1][0],positions[1][1]);
		  }
      else {
  		  user_state = idle;
  		  SetCursorForm(0);
		  }
    }
  }

	increment = 0;

	if( bit_is_set(PIND, PD4) ) {  	
  	if(decAold == 0) {   	
    	decAold = 1;  	
    	if( bit_is_set(PIND, PD5) ) { // knob is turned clockwise
      	increment = 1;
    	}
    	else {						// knob is turned counterclockwise
      	increment = -1;
    	}
  	}
	}
	if( bit_is_clear(PIND, PD4) ) { 	
  	if(decAold == 1) {   	
    	decAold = 0;
    	if( bit_is_clear(PIND, PD5) ) { // knob is turned clockwise
      	increment = 1;
    	}
    	else {						// knob is turned counterclockwise
      	increment = -1;
    	}
  	}
	}

  if(increment != 0) {

    if( user_state == editing1 ) {
      ParmNr = 0;
    }
    if( user_state == editing2 ) {
      ParmNr = 1;
    }
    if(user_state == editing1 || user_state == editing2) {
	    PAindex[ParmNr] += increment;
	    if( PAindex[ParmNr] >= N_INTERVALS )
	      PAindex[ParmNr] = 0;
  	  if( PAindex[ParmNr] < 0 )
	      PAindex[ParmNr] = N_INTERVALS-1;
  	  sprintf(buff, "  %3d s     %3d s   ", intervals[PAindex[0]], intervals[PAindex[1]]);
  	  GoToPos(1,3);
  	  SendString(buff);
  	  GoToPos(positions[ParmNr][0],positions[ParmNr][1]);
    }    
  }
  
  if( user_state == idle && run_pb) {
    isr_ticks++;
    if ( output_state == low && isr_ticks >= ticks_per_pb_step[PAindex[0]] ) {
      vary_pb();
      isr_ticks = 0;
    }
    if ( output_state == high && isr_ticks >= ticks_per_pb_step[PAindex[1]] ) {
      vary_pb();
      isr_ticks = 0;
    }
  }

  return;

}

int main(void)
{

  uint16_t counter_T_on = 0, counter_T_off = 0;

  initialize();

  while (true) {

    if( user_state == idle ) {
      PORTD &= ~(1 << PIND2); // sets pin low
      PORTB &= ~(1 << PINB0); // DEBUG-LED (PCB L051120) on
      output_state = low;
      reset_pb();    
      for (counter_T_on = 0; counter_T_on < intervals[PAindex[0]] && user_state == idle ; counter_T_on++)
        _delay_ms(1000);
    }
    if( user_state == idle ) {      
        PORTD |=  (1 << PIND2); // sets pin high
        PORTB |=  (1 << PINB0); // DEBUG-LED (PCB L051120) off
        output_state = high;
        reset_pb();
        for (counter_T_off = 0; counter_T_off < intervals[PAindex[1]] && user_state == idle; counter_T_off++)
          _delay_ms(1000);
    }
    else {
      _delay_ms(1);
    }
  }

	return 0;

}
