# Supplementary material for: An electropneumatic cleaning device for piezo-actuator-driven picolitre-droplet dispensers
Source: J Appl Crystallogr. 2024 Feb 1;57(Pt 1):209–14. doi: 10.1107/S1600576723009573 (PMC10840313; doi:10.1107/S1600576723009573)
Supplement: Supplementary file 1 [file j-57-00209-sup1.zip › CM doc/CAD/Dispenser Cleaning System.stp]

ISO-10303-21;
HEADER;
/* Generated by software containing ST-Developer
 * from STEP Tools, Inc. (www.steptools.com) 
 */
/* OPTION: strings as raw bytes, not using required /X/ escapes */

FILE_DESCRIPTION(
/* description */ ('Unknown',
'CAx-IF Rec.Pracs.---Representation and Presentation of Product Manufa
cturing Information (PMI)---4.0---2014-10-13',
'CAx-IF Rec.Pracs.---3D Tessellated Geometry---0.4---2014-09-14','2;1'),

/* implementation_level */ '2;1');

FILE_NAME(
/* name */ 'Dispenser Cleaning System',
/* time_stamp */ '2023-06-15T15:49:54+02:00',
/* author */ ('Unknown'),
/* organization */ ('Unknown'),
/* preprocessor_version */ 'ST-DEVELOPER v16.7',
/* originating_system */ 'DEX',
/* authorisation */ $);

FILE_SCHEMA (('AP242_MANAGED_MODEL_BASED_3D_ENGINEERING_MIM_LF { 1 0 10303 442 20130219 1 4 }'));
ENDSEC;

DATA;
#10=ELLIPSE('',#3120,6.01992747415802,4.25000000000001);
#11=VERTEX_LOOP('',#1137);
#12=VERTEX_LOOP('',#1235);
#13=B_SPLINE_CURVE_WITH_KNOTS('',3,(#3882,#3883,#3884,#3885,#3886),
 .UNSPECIFIED.,.F.,.F.,(4,1,4),(4.51188909535622E-7,0.0014325796674389,
0.00286470814596826),.UNSPECIFIED.);
#14=B_SPLINE_CURVE_WITH_KNOTS('',3,(#3891,#3892,#3893,#3894,#3895),
 .UNSPECIFIED.,.F.,.F.,(4,1,4),(0.00189612695229414,0.00333211211105135,
0.00476809726980856),.UNSPECIFIED.);
#15=B_SPLINE_CURVE_WITH_KNOTS('',3,(#3900,#3901,#3902,#3903,#3904),
 .UNSPECIFIED.,.F.,.F.,(4,1,4),(4.51188909240991E-7,0.00143257966743861,
0.00286470814596798),.UNSPECIFIED.);
#16=B_SPLINE_CURVE_WITH_KNOTS('',3,(#3909,#3910,#3911,#3912,#3913),
 .UNSPECIFIED.,.F.,.F.,(4,1,4),(4.51188909536191E-7,0.0014325796674389,
0.00286470814596827),.UNSPECIFIED.);
#17=B_SPLINE_CURVE_WITH_KNOTS('',3,(#3918,#3919,#3920,#3921,#3922),
 .UNSPECIFIED.,.F.,.F.,(4,1,4),(0.00189612695229414,0.00333211211105135,
0.00476809726980856),.UNSPECIFIED.);
#18=B_SPLINE_CURVE_WITH_KNOTS('',3,(#3927,#3928,#3929,#3930,#3931),
 .UNSPECIFIED.,.F.,.F.,(4,1,4),(4.51188909241605E-7,0.00143257966743861,
0.00286470814596798),.UNSPECIFIED.);
#19=B_SPLINE_CURVE_WITH_KNOTS('',3,(#4078,#4079,#4080,#4081,#4082),
 .UNSPECIFIED.,.F.,.F.,(4,1,4),(2.30940107675499E-7,0.00288698228605582,
0.00577373363200397),.UNSPECIFIED.);
#20=B_SPLINE_CURVE_WITH_KNOTS('',3,(#4085,#4086,#4087,#4088,#4089),
 .UNSPECIFIED.,.F.,.F.,(4,1,4),(0.00482299899425716,0.00772861570279866,
0.0106342324113402),.UNSPECIFIED.);
#21=B_SPLINE_CURVE_WITH_KNOTS('',3,(#4091,#4092,#4093,#4094,#4095),
 .UNSPECIFIED.,.F.,.F.,(4,1,4),(2.30940107675419E-7,0.00288698228605582,
0.00577373363200397),.UNSPECIFIED.);
#22=B_SPLINE_CURVE_WITH_KNOTS('',3,(#4097,#4098,#4099,#4100,#4101),
 .UNSPECIFIED.,.F.,.F.,(4,1,4),(2.30940107675499E-7,0.00288698228605582,
0.00577373363200397),.UNSPECIFIED.);
#23=B_SPLINE_CURVE_WITH_KNOTS('',3,(#4103,#4104,#4105,#4106,#4107),
 .UNSPECIFIED.,.F.,.F.,(4,1,4),(0.00482299899425716,0.00772861570279866,
0.0106342324113402),.UNSPECIFIED.);
#24=B_SPLINE_CURVE_WITH_KNOTS('',3,(#4109,#4110,#4111,#4112,#4113),
 .UNSPECIFIED.,.F.,.F.,(4,1,4),(2.30940107675419E-7,0.00288698228605582,
0.00577373363200397),.UNSPECIFIED.);
#25=B_SPLINE_CURVE_WITH_KNOTS('',3,(#4115,#4116,#4117,#4118,#4119),
 .UNSPECIFIED.,.F.,.F.,(4,1,4),(2.30940107676006E-7,0.00288698228605582,
0.00577373363200397),.UNSPECIFIED.);
#26=B_SPLINE_CURVE_WITH_KNOTS('',3,(#4122,#4123,#4124,#4125,#4126),
 .UNSPECIFIED.,.F.,.F.,(4,1,4),(0.00482299899425714,0.00772861570279864,
0.0106342324113401),.UNSPECIFIED.);
#27=B_SPLINE_CURVE_WITH_KNOTS('',3,(#4128,#4129,#4130,#4131,#4132),
 .UNSPECIFIED.,.F.,.F.,(4,1,4),(2.30940107675419E-7,0.00288698228605582,
0.00577373363200397),.UNSPECIFIED.);
#28=B_SPLINE_CURVE_WITH_KNOTS('',3,(#4134,#4135,#4136,#4137,#4138),
 .UNSPECIFIED.,.F.,.F.,(4,1,4),(2.3094010767597E-7,0.00288698228605582,
0.00577373363200397),.UNSPECIFIED.);
#29=B_SPLINE_CURVE_WITH_KNOTS('',3,(#4140,#4141,#4142,#4143,#4144),
 .UNSPECIFIED.,.F.,.F.,(4,1,4),(0.00482299899425714,0.00772861570279864,
0.0106342324113401),.UNSPECIFIED.);
#30=B_SPLINE_CURVE_WITH_KNOTS('',3,(#4146,#4147,#4148,#4149,#4150),
 .UNSPECIFIED.,.F.,.F.,(4,1,4),(2.30940107675419E-7,0.00288698228605582,
0.00577373363200397),.UNSPECIFIED.);
#31=B_SPLINE_CURVE_WITH_KNOTS('',3,(#4233,#4234,#4235,#4236,#4237,#4238,
#4239,#4240,#4241,#4242,#4243),.UNSPECIFIED.,.T.,.F.,(1,1,1,1,1,1,1,1,1,
1,1,1,1,1,1),(-0.00236727691783118,-0.00157818461188745,-0.000789092305943722,
7.02308642695668E-18,0.000789092305943735,0.00157818461188746,0.00236727691783119,
0.00315636922377492,0.00394546152971865,0.00473455383566238,0.00552364614160611,
0.00631273844754983,0.00710183075349356,0.00789092305943729,0.00868001536538102),
 .UNSPECIFIED.);
#32=B_SPLINE_CURVE_WITH_KNOTS('',3,(#4248,#4249,#4250,#4251,#4252,#4253,
#4254,#4255,#4256,#4257,#4258),.UNSPECIFIED.,.T.,.F.,(1,1,1,1,1,1,1,1,1,
1,1,1,1,1,1),(-0.00236727691783118,-0.00157818461188745,-0.000789092305943722,
7.02308642695668E-18,0.000789092305943735,0.00157818461188746,0.00236727691783119,
0.00315636922377492,0.00394546152971865,0.00473455383566238,0.00552364614160611,
0.00631273844754983,0.00710183075349356,0.00789092305943729,0.00868001536538102),
 .UNSPECIFIED.);
#33=B_SPLINE_CURVE_WITH_KNOTS('',3,(#4261,#4262,#4263,#4264,#4265,#4266,
#4267,#4268,#4269,#4270,#4271),.UNSPECIFIED.,.T.,.F.,(1,1,1,1,1,1,1,1,1,
1,1,1,1,1,1),(-0.00236727691783119,-0.00157818461188746,-0.000789092305943729,
3.27968659596213E-19,0.00078909230594373,0.00157818461188746,0.00236727691783119,
0.00315636922377492,0.00394546152971865,0.00473455383566238,0.00552364614160611,
0.00631273844754984,0.00710183075349357,0.00789092305943729,0.00868001536538102),
 .UNSPECIFIED.);
#34=B_SPLINE_CURVE_WITH_KNOTS('',3,(#4386,#4387,#4388,#4389),
 .UNSPECIFIED.,.F.,.F.,(4,4),(3.18039800011846E-7,0.000787947473109157),
 .UNSPECIFIED.);
#35=B_SPLINE_CURVE_WITH_KNOTS('',3,(#4390,#4391,#4392,#4393),
 .UNSPECIFIED.,.F.,.F.,(4,4),(3.12329957575493E-7,0.000787941763266722),
 .UNSPECIFIED.);
#36=CONICAL_SURFACE('',#2953,2.45,0.785398163397447);
#37=CONICAL_SURFACE('',#2955,2.45,0.785398163397447);
#38=CONICAL_SURFACE('',#2957,2.45,0.785398163397447);
#39=CONICAL_SURFACE('',#2959,2.45,0.785398163397447);
#40=CONICAL_SURFACE('',#2961,2.45,0.785398163397447);
#41=CONICAL_SURFACE('',#2963,2.45,0.785398163397447);
#42=CONICAL_SURFACE('',#2967,4.4,0.785398163397445);
#43=CONICAL_SURFACE('',#2971,5.,0.785398163397432);
#44=CONICAL_SURFACE('',#2977,3.16394995463865,0.335638550327477);
#45=CONICAL_SURFACE('',#2983,3.00000000000001,0.785398163397447);
#46=CONICAL_SURFACE('',#2994,2.16840434497101E-16,1.04719755119659);
#47=CONICAL_SURFACE('',#3026,4.45,1.30899693899575);
#48=CONICAL_SURFACE('',#3027,6.,1.30899693899577);
#49=CONICAL_SURFACE('',#3031,3.,0.785398163397449);
#50=CONICAL_SURFACE('',#3035,2.4585,0.785398163397449);
#51=CONICAL_SURFACE('',#3100,0.999999999999991,0.785398163397448);
#52=CONICAL_SURFACE('',#3105,0.349999999999995,0.24497866312686);
#53=CONICAL_SURFACE('',#3125,3.75000000000001,0.785398163397448);
#54=CONICAL_SURFACE('',#3126,4.25000000000001,0.785398163397448);
#55=CONICAL_SURFACE('',#3128,1.07823,0.715584993317675);
#56=LINE('',#3800,#143);
#57=LINE('',#3803,#144);
#58=LINE('',#3805,#145);
#59=LINE('',#3807,#146);
#60=LINE('',#3809,#147);
#61=LINE('',#3811,#148);
#62=LINE('',#3813,#149);
#63=LINE('',#3815,#150);
#64=LINE('',#3817,#151);
#65=LINE('',#3819,#152);
#66=LINE('',#3821,#153);
#67=LINE('',#3822,#154);
#68=LINE('',#3938,#155);
#69=LINE('',#3940,#156);
#70=LINE('',#3941,#157);
#71=LINE('',#3943,#158);
#72=LINE('',#3944,#159);
#73=LINE('',#3946,#160);
#74=LINE('',#3947,#161);
#75=LINE('',#3949,#162);
#76=LINE('',#3950,#163);
#77=LINE('',#3952,#164);
#78=LINE('',#3953,#165);
#79=LINE('',#3955,#166);
#80=LINE('',#3985,#167);
#81=LINE('',#3988,#168);
#82=LINE('',#3990,#169);
#83=LINE('',#3992,#170);
#84=LINE('',#3994,#171);
#85=LINE('',#3996,#172);
#86=LINE('',#4000,#173);
#87=LINE('',#4001,#174);
#88=LINE('',#4003,#175);
#89=LINE('',#4005,#176);
#90=LINE('',#4007,#177);
#91=LINE('',#4009,#178);
#92=LINE('',#4020,#179);
#93=LINE('',#4023,#180);
#94=LINE('',#4025,#181);
#95=LINE('',#4027,#182);
#96=LINE('',#4033,#183);
#97=LINE('',#4035,#184);
#98=LINE('',#4037,#185);
#99=LINE('',#4039,#186);
#100=LINE('',#4041,#187);
#101=LINE('',#4043,#188);
#102=LINE('',#4051,#189);
#103=LINE('',#4052,#190);
#104=LINE('',#4164,#191);
#105=LINE('',#4165,#192);
#106=LINE('',#4167,#193);
#107=LINE('',#4169,#194);
#108=LINE('',#4171,#195);
#109=LINE('',#4173,#196);
#110=LINE('',#4181,#197);
#111=LINE('',#4184,#198);
#112=LINE('',#4186,#199);
#113=LINE('',#4188,#200);
#114=LINE('',#4190,#201);
#115=LINE('',#4192,#202);
#116=LINE('',#4194,#203);
#117=LINE('',#4196,#204);
#118=LINE('',#4198,#205);
#119=LINE('',#4200,#206);
#120=LINE('',#4208,#207);
#121=LINE('',#4209,#208);
#122=LINE('',#4284,#209);
#123=LINE('',#4287,#210);
#124=LINE('',#4289,#211);
#125=LINE('',#4291,#212);
#126=LINE('',#4293,#213);
#127=LINE('',#4295,#214);
#128=LINE('',#4297,#215);
#129=LINE('',#4299,#216);
#130=LINE('',#4301,#217);
#131=LINE('',#4303,#218);
#132=LINE('',#4305,#219);
#133=LINE('',#4307,#220);
#134=LINE('',#4309,#221);
#135=LINE('',#4311,#222);
#136=LINE('',#4313,#223);
#137=LINE('',#4315,#224);
#138=LINE('',#4317,#225);
#139=LINE('',#4318,#226);
#140=LINE('',#4348,#227);
#141=LINE('',#4364,#228);
#142=LINE('',#4380,#229);
#143=VECTOR('',#3201,1000.);
#144=VECTOR('',#3202,1000.);
#145=VECTOR('',#3203,1000.);
#146=VECTOR('',#3204,1000.);
#147=VECTOR('',#3207,1000.);
#148=VECTOR('',#3208,1000.);
#149=VECTOR('',#3209,1000.);
#150=VECTOR('',#3212,1000.);
#151=VECTOR('',#3213,1000.);
#152=VECTOR('',#3214,1000.);
#153=VECTOR('',#3217,1000.);
#154=VECTOR('',#3218,1000.);
#155=VECTOR('',#3319,1000.);
#156=VECTOR('',#3320,1000.);
#157=VECTOR('',#3321,1000.);
#158=VECTOR('',#3322,1000.);
#159=VECTOR('',#3323,1000.);
#160=VECTOR('',#3324,1000.);
#161=VECTOR('',#3325,1000.);
#162=VECTOR('',#3326,1000.);
#163=VECTOR('',#3327,1000.);
#164=VECTOR('',#3328,1000.);
#165=VECTOR('',#3329,1000.);
#166=VECTOR('',#3330,1000.);
#167=VECTOR('',#3371,1000.);
#168=VECTOR('',#3372,1000.);
#169=VECTOR('',#3373,1000.);
#170=VECTOR('',#3374,1000.);
#171=VECTOR('',#3375,1000.);
#172=VECTOR('',#3376,1000.);
#173=VECTOR('',#3381,1000.);
#174=VECTOR('',#3382,1000.);
#175=VECTOR('',#3385,1000.);
#176=VECTOR('',#3388,1000.);
#177=VECTOR('',#3391,1000.);
#178=VECTOR('',#3394,1000.);
#179=VECTOR('',#3409,1000.);
#180=VECTOR('',#3410,1000.);
#181=VECTOR('',#3411,1000.);
#182=VECTOR('',#3412,1000.);
#183=VECTOR('',#3419,1000.);
#184=VECTOR('',#3420,1000.);
#185=VECTOR('',#3421,1000.);
#186=VECTOR('',#3424,1000.);
#187=VECTOR('',#3425,1000.);
#188=VECTOR('',#3426,1000.);
#189=VECTOR('',#3435,1000.);
#190=VECTOR('',#3436,1000.);
#191=VECTOR('',#3495,1000.);
#192=VECTOR('',#3496,1000.);
#193=VECTOR('',#3499,1000.);
#194=VECTOR('',#3502,1000.);
#195=VECTOR('',#3505,1000.);
#196=VECTOR('',#3508,1000.);
#197=VECTOR('',#3523,1000.);
#198=VECTOR('',#3524,1000.);
#199=VECTOR('',#3525,1000.);
#200=VECTOR('',#3526,1000.);
#201=VECTOR('',#3529,1000.);
#202=VECTOR('',#3530,1000.);
#203=VECTOR('',#3531,1000.);
#204=VECTOR('',#3534,1000.);
#205=VECTOR('',#3535,1000.);
#206=VECTOR('',#3536,1000.);
#207=VECTOR('',#3545,1000.);
#208=VECTOR('',#3546,1000.);
#209=VECTOR('',#3599,1000.);
#210=VECTOR('',#3600,1000.);
#211=VECTOR('',#3601,1000.);
#212=VECTOR('',#3602,1000.);
#213=VECTOR('',#3603,1000.);
#214=VECTOR('',#3604,1000.);
#215=VECTOR('',#3605,1000.);
#216=VECTOR('',#3608,1000.);
#217=VECTOR('',#3609,1000.);
#218=VECTOR('',#3610,1000.);
#219=VECTOR('',#3613,1000.);
#220=VECTOR('',#3614,1000.);
#221=VECTOR('',#3615,1000.);
#222=VECTOR('',#3616,1000.);
#223=VECTOR('',#3617,1000.);
#224=VECTOR('',#3618,1000.);
#225=VECTOR('',#3621,1000.);
#226=VECTOR('',#3622,1000.);
#227=VECTOR('',#3663,1000.);
#228=VECTOR('',#3686,1000.);
#229=VECTOR('',#3707,1000.);
#230=COLOUR_RGB('',0.506983280181885,0.531564235687256,0.550000011920929);
#231=COLOUR_RGB('',0.1875,0.75,0.581249892711639);
#232=COLOUR_RGB('',0.689999997615814,0.769999980926514,0.870000004768372);
#233=COLOUR_RGB('',0.396078497171402,0.941176474094391,0.450980395078659);
#234=COLOUR_RGB('',0.752941191196442,0.752941191196442,0.752941191196442);
#235=CONTEXT_DEPENDENT_SHAPE_REPRESENTATION(#279,#4451);
#236=CONTEXT_DEPENDENT_SHAPE_REPRESENTATION(#280,#4453);
#237=CONTEXT_DEPENDENT_SHAPE_REPRESENTATION(#281,#4455);
#238=CONTEXT_DEPENDENT_SHAPE_REPRESENTATION(#282,#4457);
#239=CONTEXT_DEPENDENT_SHAPE_REPRESENTATION(#283,#4459);
#240=CONTEXT_DEPENDENT_SHAPE_REPRESENTATION(#284,#4460);
#241=CONTEXT_DEPENDENT_SHAPE_REPRESENTATION(#285,#4461);
#242=CONTEXT_DEPENDENT_SHAPE_REPRESENTATION(#286,#4462);
#243=CONTEXT_DEPENDENT_SHAPE_REPRESENTATION(#287,#4463);
#244=CONTEXT_DEPENDENT_SHAPE_REPRESENTATION(#288,#4465);
#245=CONTEXT_DEPENDENT_SHAPE_REPRESENTATION(#289,#4466);
#246=CONTEXT_DEPENDENT_SHAPE_REPRESENTATION(#290,#4468);
#247=CONTEXT_DEPENDENT_SHAPE_REPRESENTATION(#291,#4469);
#248=CONTEXT_DEPENDENT_SHAPE_REPRESENTATION(#292,#4470);
#249=CONTEXT_DEPENDENT_SHAPE_REPRESENTATION(#293,#4471);
#250=CONTEXT_DEPENDENT_SHAPE_REPRESENTATION(#294,#4472);
#251=CONTEXT_DEPENDENT_SHAPE_REPRESENTATION(#295,#4473);
#252=CONTEXT_DEPENDENT_SHAPE_REPRESENTATION(#296,#4474);
#253=CONTEXT_DEPENDENT_SHAPE_REPRESENTATION(#297,#4476);
#254=CONTEXT_DEPENDENT_SHAPE_REPRESENTATION(#298,#4477);
#255=CONTEXT_DEPENDENT_SHAPE_REPRESENTATION(#299,#4478);
#256=CONTEXT_DEPENDENT_SHAPE_REPRESENTATION(#300,#4479);
#257=NEXT_ASSEMBLY_USAGE_OCCURRENCE('Beaker 10ml','Beaker 10ml',
'Beaker 10ml',#4480,#4481,'');
#258=NEXT_ASSEMBLY_USAGE_OCCURRENCE('Beaker Holder','Beaker Holder',
'Beaker Holder',#4480,#4482,'');
#259=NEXT_ASSEMBLY_USAGE_OCCURRENCE(
'Zylinderschraube_ISO_4762_M6x50_A2',
'Zylinderschraube_ISO_4762_M6x50_A2',
'Zylinderschraube_ISO_4762_M6x50_A2',#4480,#4483,'');
#260=NEXT_ASSEMBLY_USAGE_OCCURRENCE('Bar','Bar','Bar',#4480,#4484,'');
#261=NEXT_ASSEMBLY_USAGE_OCCURRENCE('Sechskantmutter_ISO_4035_M6_A2',
'Sechskantmutter_ISO_4035_M6_A2','Sechskantmutter_ISO_4035_M6_A2',#4480,
#4485,'');
#262=NEXT_ASSEMBLY_USAGE_OCCURRENCE('Bar','Bar','Bar',#4480,#4484,'');
#263=NEXT_ASSEMBLY_USAGE_OCCURRENCE(
'Zylinderschraube_ISO_4762_M6x50_A2',
'Zylinderschraube_ISO_4762_M6x50_A2',
'Zylinderschraube_ISO_4762_M6x50_A2',#4480,#4483,'');
#264=NEXT_ASSEMBLY_USAGE_OCCURRENCE('Sechskantmutter_ISO_4035_M6_A2',
'Sechskantmutter_ISO_4035_M6_A2','Sechskantmutter_ISO_4035_M6_A2',#4480,
#4485,'');
#265=NEXT_ASSEMBLY_USAGE_OCCURRENCE('Sechskantmutter_ISO_4035_M6_A2',
'Sechskantmutter_ISO_4035_M6_A2','Sechskantmutter_ISO_4035_M6_A2',#4480,
#4485,'');
#266=NEXT_ASSEMBLY_USAGE_OCCURRENCE('Dispenser Holder',
'Dispenser Holder','Dispenser Holder',#4480,#4486,'');
#267=NEXT_ASSEMBLY_USAGE_OCCURRENCE('Sechskantmutter_ISO_4035_M6_A2',
'Sechskantmutter_ISO_4035_M6_A2','Sechskantmutter_ISO_4035_M6_A2',#4480,
#4485,'');
#268=NEXT_ASSEMBLY_USAGE_OCCURRENCE('AD-KH-501','AD-KH-501','AD-KH-501',
#4480,#4487,'');
#269=NEXT_ASSEMBLY_USAGE_OCCURRENCE('Sechskantmutter_ISO_4035_M6_A2',
'Sechskantmutter_ISO_4035_M6_A2','Sechskantmutter_ISO_4035_M6_A2',#4480,
#4485,'');
#270=NEXT_ASSEMBLY_USAGE_OCCURRENCE(
'Zylinderschraube_ISO_4762_M6x50_A2',
'Zylinderschraube_ISO_4762_M6x50_A2',
'Zylinderschraube_ISO_4762_M6x50_A2',#4480,#4483,'');
#271=NEXT_ASSEMBLY_USAGE_OCCURRENCE(
'Zylinderschraube_ISO_4762_M6x50_A2',
'Zylinderschraube_ISO_4762_M6x50_A2',
'Zylinderschraube_ISO_4762_M6x50_A2',#4480,#4483,'');
#272=NEXT_ASSEMBLY_USAGE_OCCURRENCE('Sechskantmutter_ISO_4035_M6_A2',
'Sechskantmutter_ISO_4035_M6_A2','Sechskantmutter_ISO_4035_M6_A2',#4480,
#4485,'');
#273=NEXT_ASSEMBLY_USAGE_OCCURRENCE('Sechskantmutter_ISO_4035_M6_A2',
'Sechskantmutter_ISO_4035_M6_A2','Sechskantmutter_ISO_4035_M6_A2',#4480,
#4485,'');
#274=NEXT_ASSEMBLY_USAGE_OCCURRENCE('Sechskantmutter_ISO_4035_M6_A2',
'Sechskantmutter_ISO_4035_M6_A2','Sechskantmutter_ISO_4035_M6_A2',#4480,
#4485,'');
#275=NEXT_ASSEMBLY_USAGE_OCCURRENCE('stand','stand','stand',#4480,#4488,
'');
#276=NEXT_ASSEMBLY_USAGE_OCCURRENCE('stand','stand','stand',#4480,#4488,
'');
#277=NEXT_ASSEMBLY_USAGE_OCCURRENCE('stand','stand','stand',#4480,#4488,
'');
#278=NEXT_ASSEMBLY_USAGE_OCCURRENCE('stand','stand','stand',#4480,#4488,
'');
#279=(
REPRESENTATION_RELATIONSHIP(' ',' ',#2881,#2882)
REPRESENTATION_RELATIONSHIP_WITH_TRANSFORMATION(#301)
SHAPE_REPRESENTATION_RELATIONSHIP()
);
#280=(
REPRESENTATION_RELATIONSHIP(' ',' ',#2883,#2882)
REPRESENTATION_RELATIONSHIP_WITH_TRANSFORMATION(#302)
SHAPE_REPRESENTATION_RELATIONSHIP()
);
#281=(
REPRESENTATION_RELATIONSHIP(' ',' ',#2884,#2882)
REPRESENTATION_RELATIONSHIP_WITH_TRANSFORMATION(#303)
SHAPE_REPRESENTATION_RELATIONSHIP()
);
#282=(
REPRESENTATION_RELATIONSHIP(' ',' ',#2885,#2882)
REPRESENTATION_RELATIONSHIP_WITH_TRANSFORMATION(#304)
SHAPE_REPRESENTATION_RELATIONSHIP()
);
#283=(
REPRESENTATION_RELATIONSHIP(' ',' ',#2886,#2882)
REPRESENTATION_RELATIONSHIP_WITH_TRANSFORMATION(#305)
SHAPE_REPRESENTATION_RELATIONSHIP()
);
#284=(
REPRESENTATION_RELATIONSHIP(' ',' ',#2885,#2882)
REPRESENTATION_RELATIONSHIP_WITH_TRANSFORMATION(#306)
SHAPE_REPRESENTATION_RELATIONSHIP()
);
#285=(
REPRESENTATION_RELATIONSHIP(' ',' ',#2884,#2882)
REPRESENTATION_RELATIONSHIP_WITH_TRANSFORMATION(#307)
SHAPE_REPRESENTATION_RELATIONSHIP()
);
#286=(
REPRESENTATION_RELATIONSHIP(' ',' ',#2886,#2882)
REPRESENTATION_RELATIONSHIP_WITH_TRANSFORMATION(#308)
SHAPE_REPRESENTATION_RELATIONSHIP()
);
#287=(
REPRESENTATION_RELATIONSHIP(' ',' ',#2886,#2882)
REPRESENTATION_RELATIONSHIP_WITH_TRANSFORMATION(#309)
SHAPE_REPRESENTATION_RELATIONSHIP()
);
#288=(
REPRESENTATION_RELATIONSHIP(' ',' ',#2887,#2882)
REPRESENTATION_RELATIONSHIP_WITH_TRANSFORMATION(#310)
SHAPE_REPRESENTATION_RELATIONSHIP()
);
#289=(
REPRESENTATION_RELATIONSHIP(' ',' ',#2886,#2882)
REPRESENTATION_RELATIONSHIP_WITH_TRANSFORMATION(#311)
SHAPE_REPRESENTATION_RELATIONSHIP()
);
#290=(
REPRESENTATION_RELATIONSHIP(' ',' ',#2888,#2882)
REPRESENTATION_RELATIONSHIP_WITH_TRANSFORMATION(#312)
SHAPE_REPRESENTATION_RELATIONSHIP()
);
#291=(
REPRESENTATION_RELATIONSHIP(' ',' ',#2886,#2882)
REPRESENTATION_RELATIONSHIP_WITH_TRANSFORMATION(#313)
SHAPE_REPRESENTATION_RELATIONSHIP()
);
#292=(
REPRESENTATION_RELATIONSHIP(' ',' ',#2884,#2882)
REPRESENTATION_RELATIONSHIP_WITH_TRANSFORMATION(#314)
SHAPE_REPRESENTATION_RELATIONSHIP()
);
#293=(
REPRESENTATION_RELATIONSHIP(' ',' ',#2884,#2882)
REPRESENTATION_RELATIONSHIP_WITH_TRANSFORMATION(#315)
SHAPE_REPRESENTATION_RELATIONSHIP()
);
#294=(
REPRESENTATION_RELATIONSHIP(' ',' ',#2886,#2882)
REPRESENTATION_RELATIONSHIP_WITH_TRANSFORMATION(#316)
SHAPE_REPRESENTATION_RELATIONSHIP()
);
#295=(
REPRESENTATION_RELATIONSHIP(' ',' ',#2886,#2882)
REPRESENTATION_RELATIONSHIP_WITH_TRANSFORMATION(#317)
SHAPE_REPRESENTATION_RELATIONSHIP()
);
#296=(
REPRESENTATION_RELATIONSHIP(' ',' ',#2886,#2882)
REPRESENTATION_RELATIONSHIP_WITH_TRANSFORMATION(#318)
SHAPE_REPRESENTATION_RELATIONSHIP()
);
#297=(
REPRESENTATION_RELATIONSHIP(' ',' ',#2889,#2882)
REPRESENTATION_RELATIONSHIP_WITH_TRANSFORMATION(#319)
SHAPE_REPRESENTATION_RELATIONSHIP()
);
#298=(
REPRESENTATION_RELATIONSHIP(' ',' ',#2889,#2882)
REPRESENTATION_RELATIONSHIP_WITH_TRANSFORMATION(#320)
SHAPE_REPRESENTATION_RELATIONSHIP()
);
#299=(
REPRESENTATION_RELATIONSHIP(' ',' ',#2889,#2882)
REPRESENTATION_RELATIONSHIP_WITH_TRANSFORMATION(#321)
SHAPE_REPRESENTATION_RELATIONSHIP()
);
#300=(
REPRESENTATION_RELATIONSHIP(' ',' ',#2889,#2882)
REPRESENTATION_RELATIONSHIP_WITH_TRANSFORMATION(#322)
SHAPE_REPRESENTATION_RELATIONSHIP()
);
#301=ITEM_DEFINED_TRANSFORMATION(' ',' ',#2890,#2912);
#302=ITEM_DEFINED_TRANSFORMATION(' ',' ',#2890,#2952);
#303=ITEM_DEFINED_TRANSFORMATION(' ',' ',#2890,#2995);
#304=ITEM_DEFINED_TRANSFORMATION(' ',' ',#2890,#3022);
#305=ITEM_DEFINED_TRANSFORMATION(' ',' ',#2890,#3042);
#306=ITEM_DEFINED_TRANSFORMATION(' ',' ',#2890,#3043);
#307=ITEM_DEFINED_TRANSFORMATION(' ',' ',#2890,#3044);
#308=ITEM_DEFINED_TRANSFORMATION(' ',' ',#2890,#3045);
#309=ITEM_DEFINED_TRANSFORMATION(' ',' ',#2890,#3046);
#310=ITEM_DEFINED_TRANSFORMATION(' ',' ',#2890,#3074);
#311=ITEM_DEFINED_TRANSFORMATION(' ',' ',#2890,#3075);
#312=ITEM_DEFINED_TRANSFORMATION(' ',' ',#2890,#3130);
#313=ITEM_DEFINED_TRANSFORMATION(' ',' ',#2890,#3131);
#314=ITEM_DEFINED_TRANSFORMATION(' ',' ',#2890,#3132);
#315=ITEM_DEFINED_TRANSFORMATION(' ',' ',#2890,#3133);
#316=ITEM_DEFINED_TRANSFORMATION(' ',' ',#2890,#3134);
#317=ITEM_DEFINED_TRANSFORMATION(' ',' ',#2890,#3135);
#318=ITEM_DEFINED_TRANSFORMATION(' ',' ',#2890,#3136);
#319=ITEM_DEFINED_TRANSFORMATION(' ',' ',#2890,#3149);
#320=ITEM_DEFINED_TRANSFORMATION(' ',' ',#2890,#3150);
#321=ITEM_DEFINED_TRANSFORMATION(' ',' ',#2890,#3151);
#322=ITEM_DEFINED_TRANSFORMATION(' ',' ',#2890,#3152);
#323=SHAPE_REPRESENTATION_RELATIONSHIP('','',#2881,#331);
#324=SHAPE_REPRESENTATION_RELATIONSHIP('','',#2883,#332);
#325=SHAPE_REPRESENTATION_RELATIONSHIP('','',#2884,#333);
#326=SHAPE_REPRESENTATION_RELATIONSHIP('','',#2885,#334);
#327=SHAPE_REPRESENTATION_RELATIONSHIP('','',#2886,#335);
#328=SHAPE_REPRESENTATION_RELATIONSHIP('','',#2887,#336);
#329=SHAPE_REPRESENTATION_RELATIONSHIP('','',#2888,#337);
#330=SHAPE_REPRESENTATION_RELATIONSHIP('','',#2889,#338);
#331=ADVANCED_BREP_SHAPE_REPRESENTATION('',(#2864),#4429);
#332=ADVANCED_BREP_SHAPE_REPRESENTATION('',(#2865),#4430);
#333=ADVANCED_BREP_SHAPE_REPRESENTATION('',(#2866),#4431);
#334=ADVANCED_BREP_SHAPE_REPRESENTATION('',(#2867),#4432);
#335=ADVANCED_BREP_SHAPE_REPRESENTATION('',(#2868),#4433);
#336=ADVANCED_BREP_SHAPE_REPRESENTATION('',(#2869),#4434);
#337=ADVANCED_BREP_SHAPE_REPRESENTATION('',(#2870),#4435);
#338=ADVANCED_BREP_SHAPE_REPRESENTATION('',(#2871),#4436);
#339=TOROIDAL_SURFACE('',#2904,7.,5.);
#340=TOROIDAL_SURFACE('',#2905,8.,5.);
#341=TOROIDAL_SURFACE('',#2906,15.,2.);
#342=TOROIDAL_SURFACE('',#2908,14.,2.);
#343=TOROIDAL_SURFACE('',#2910,14.,1.);
#344=TOROIDAL_SURFACE('',#2911,14.,1.);
#345=TOROIDAL_SURFACE('',#2975,3.39999999999989,0.249999999999785);
#346=TOROIDAL_SURFACE('',#2979,3.24999999999819,0.249999999998187);
#347=PLANE('',#2894);
#348=PLANE('',#2902);
#349=PLANE('',#2913);
#350=PLANE('',#2914);
#351=PLANE('',#2915);
#352=PLANE('',#2916);
#353=PLANE('',#2917);
#354=PLANE('',#2929);
#355=PLANE('',#2965);
#356=PLANE('',#2973);
#357=PLANE('',#2985);
#358=PLANE('',#2986);
#359=PLANE('',#2988);
#360=PLANE('',#2989);
#361=PLANE('',#2990);
#362=PLANE('',#2991);
#363=PLANE('',#2992);
#364=PLANE('',#2993);
#365=PLANE('',#2999);
#366=PLANE('',#3000);
#367=PLANE('',#3003);
#368=PLANE('',#3004);
#369=PLANE('',#3008);
#370=PLANE('',#3009);
#371=PLANE('',#3012);
#372=PLANE('',#3017);
#373=PLANE('',#3020);
#374=PLANE('',#3023);
#375=PLANE('',#3029);
#376=PLANE('',#3036);
#377=PLANE('',#3037);
#378=PLANE('',#3038);
#379=PLANE('',#3039);
#380=PLANE('',#3040);
#381=PLANE('',#3041);
#382=PLANE('',#3047);
#383=PLANE('',#3048);
#384=PLANE('',#3049);
#385=PLANE('',#3050);
#386=PLANE('',#3054);
#387=PLANE('',#3060);
#388=PLANE('',#3079);
#389=PLANE('',#3080);
#390=PLANE('',#3081);
#391=PLANE('',#3082);
#392=PLANE('',#3086);
#393=PLANE('',#3091);
#394=PLANE('',#3095);
#395=PLANE('',#3101);
#396=PLANE('',#3103);
#397=PLANE('',#3104);
#398=PLANE('',#3107);
#399=PLANE('',#3109);
#400=PLANE('',#3112);
#401=PLANE('',#3114);
#402=PLANE('',#3117);
#403=PLANE('',#3123);
#404=PLANE('',#3129);
#405=PLANE('',#3140);
#406=PLANE('',#3142);
#407=PLANE('',#3148);
#408=ORIENTED_EDGE('',*,*,#844,.T.);
#409=ORIENTED_EDGE('',*,*,#845,.T.);
#410=ORIENTED_EDGE('',*,*,#846,.T.);
#411=ORIENTED_EDGE('',*,*,#847,.T.);
#412=ORIENTED_EDGE('',*,*,#848,.T.);
#413=ORIENTED_EDGE('',*,*,#849,.T.);
#414=ORIENTED_EDGE('',*,*,#850,.T.);
#415=ORIENTED_EDGE('',*,*,#851,.T.);
#416=ORIENTED_EDGE('',*,*,#851,.F.);
#417=ORIENTED_EDGE('',*,*,#850,.F.);
#418=ORIENTED_EDGE('',*,*,#845,.F.);
#419=ORIENTED_EDGE('',*,*,#846,.F.);
#420=ORIENTED_EDGE('',*,*,#852,.T.);
#421=ORIENTED_EDGE('',*,*,#844,.F.);
#422=ORIENTED_EDGE('',*,*,#849,.F.);
#423=ORIENTED_EDGE('',*,*,#853,.F.);
#424=ORIENTED_EDGE('',*,*,#853,.T.);
#425=ORIENTED_EDGE('',*,*,#848,.F.);
#426=ORIENTED_EDGE('',*,*,#847,.F.);
#427=ORIENTED_EDGE('',*,*,#852,.F.);
#428=ORIENTED_EDGE('',*,*,#854,.F.);
#429=ORIENTED_EDGE('',*,*,#855,.F.);
#430=ORIENTED_EDGE('',*,*,#856,.T.);
#431=ORIENTED_EDGE('',*,*,#857,.T.);
#432=ORIENTED_EDGE('',*,*,#858,.F.);
#433=ORIENTED_EDGE('',*,*,#857,.F.);
#434=ORIENTED_EDGE('',*,*,#859,.T.);
#435=ORIENTED_EDGE('',*,*,#860,.T.);
#436=ORIENTED_EDGE('',*,*,#861,.F.);
#437=ORIENTED_EDGE('',*,*,#860,.F.);
#438=ORIENTED_EDGE('',*,*,#862,.T.);
#439=ORIENTED_EDGE('',*,*,#863,.T.);
#440=ORIENTED_EDGE('',*,*,#864,.F.);
#441=ORIENTED_EDGE('',*,*,#863,.F.);
#442=ORIENTED_EDGE('',*,*,#865,.T.);
#443=ORIENTED_EDGE('',*,*,#855,.T.);
#444=ORIENTED_EDGE('',*,*,#866,.F.);
#445=ORIENTED_EDGE('',*,*,#867,.F.);
#446=ORIENTED_EDGE('',*,*,#868,.F.);
#447=ORIENTED_EDGE('',*,*,#869,.F.);
#448=ORIENTED_EDGE('',*,*,#870,.F.);
#449=ORIENTED_EDGE('',*,*,#871,.F.);
#450=ORIENTED_EDGE('',*,*,#872,.F.);
#451=ORIENTED_EDGE('',*,*,#873,.F.);
#452=ORIENTED_EDGE('',*,*,#874,.T.);
#453=ORIENTED_EDGE('',*,*,#875,.T.);
#454=ORIENTED_EDGE('',*,*,#876,.T.);
#455=ORIENTED_EDGE('',*,*,#856,.F.);
#456=ORIENTED_EDGE('',*,*,#865,.F.);
#457=ORIENTED_EDGE('',*,*,#862,.F.);
#458=ORIENTED_EDGE('',*,*,#859,.F.);
#459=ORIENTED_EDGE('',*,*,#877,.F.);
#460=ORIENTED_EDGE('',*,*,#878,.F.);
#461=ORIENTED_EDGE('',*,*,#879,.F.);
#462=ORIENTED_EDGE('',*,*,#880,.F.);
#463=ORIENTED_EDGE('',*,*,#881,.F.);
#464=ORIENTED_EDGE('',*,*,#882,.F.);
#465=ORIENTED_EDGE('',*,*,#883,.F.);
#466=ORIENTED_EDGE('',*,*,#884,.F.);
#467=ORIENTED_EDGE('',*,*,#885,.T.);
#468=ORIENTED_EDGE('',*,*,#886,.T.);
#469=ORIENTED_EDGE('',*,*,#887,.T.);
#470=ORIENTED_EDGE('',*,*,#854,.T.);
#471=ORIENTED_EDGE('',*,*,#858,.T.);
#472=ORIENTED_EDGE('',*,*,#861,.T.);
#473=ORIENTED_EDGE('',*,*,#864,.T.);
#474=ORIENTED_EDGE('',*,*,#876,.F.);
#475=ORIENTED_EDGE('',*,*,#887,.F.);
#476=ORIENTED_EDGE('',*,*,#875,.F.);
#477=ORIENTED_EDGE('',*,*,#886,.F.);
#478=ORIENTED_EDGE('',*,*,#874,.F.);
#479=ORIENTED_EDGE('',*,*,#885,.F.);
#480=ORIENTED_EDGE('',*,*,#873,.T.);
#481=ORIENTED_EDGE('',*,*,#884,.T.);
#482=ORIENTED_EDGE('',*,*,#872,.T.);
#483=ORIENTED_EDGE('',*,*,#883,.T.);
#484=ORIENTED_EDGE('',*,*,#871,.T.);
#485=ORIENTED_EDGE('',*,*,#882,.T.);
#486=ORIENTED_EDGE('',*,*,#870,.T.);
#487=ORIENTED_EDGE('',*,*,#881,.T.);
#488=ORIENTED_EDGE('',*,*,#869,.T.);
#489=ORIENTED_EDGE('',*,*,#880,.T.);
#490=ORIENTED_EDGE('',*,*,#868,.T.);
#491=ORIENTED_EDGE('',*,*,#879,.T.);
#492=ORIENTED_EDGE('',*,*,#867,.T.);
#493=ORIENTED_EDGE('',*,*,#878,.T.);
#494=ORIENTED_EDGE('',*,*,#866,.T.);
#495=ORIENTED_EDGE('',*,*,#877,.T.);
#496=ORIENTED_EDGE('',*,*,#888,.F.);
#497=ORIENTED_EDGE('',*,*,#889,.F.);
#498=ORIENTED_EDGE('',*,*,#890,.F.);
#499=ORIENTED_EDGE('',*,*,#891,.F.);
#500=ORIENTED_EDGE('',*,*,#892,.F.);
#501=ORIENTED_EDGE('',*,*,#893,.F.);
#502=ORIENTED_EDGE('',*,*,#894,.F.);
#503=ORIENTED_EDGE('',*,*,#895,.F.);
#504=ORIENTED_EDGE('',*,*,#896,.F.);
#505=ORIENTED_EDGE('',*,*,#897,.F.);
#506=ORIENTED_EDGE('',*,*,#898,.F.);
#507=ORIENTED_EDGE('',*,*,#899,.F.);
#508=ORIENTED_EDGE('',*,*,#900,.F.);
#509=ORIENTED_EDGE('',*,*,#901,.F.);
#510=ORIENTED_EDGE('',*,*,#902,.T.);
#511=ORIENTED_EDGE('',*,*,#891,.T.);
#512=ORIENTED_EDGE('',*,*,#903,.F.);
#513=ORIENTED_EDGE('',*,*,#904,.T.);
#514=ORIENTED_EDGE('',*,*,#893,.T.);
#515=ORIENTED_EDGE('',*,*,#905,.F.);
#516=ORIENTED_EDGE('',*,*,#906,.T.);
#517=ORIENTED_EDGE('',*,*,#895,.T.);
#518=ORIENTED_EDGE('',*,*,#907,.F.);
#519=ORIENTED_EDGE('',*,*,#908,.T.);
#520=ORIENTED_EDGE('',*,*,#897,.T.);
#521=ORIENTED_EDGE('',*,*,#909,.F.);
#522=ORIENTED_EDGE('',*,*,#910,.T.);
#523=ORIENTED_EDGE('',*,*,#899,.T.);
#524=ORIENTED_EDGE('',*,*,#911,.F.);
#525=ORIENTED_EDGE('',*,*,#912,.T.);
#526=ORIENTED_EDGE('',*,*,#889,.T.);
#527=ORIENTED_EDGE('',*,*,#913,.F.);
#528=ORIENTED_EDGE('',*,*,#900,.T.);
#529=ORIENTED_EDGE('',*,*,#914,.F.);
#530=ORIENTED_EDGE('',*,*,#913,.T.);
#531=ORIENTED_EDGE('',*,*,#915,.F.);
#532=ORIENTED_EDGE('',*,*,#914,.T.);
#533=ORIENTED_EDGE('',*,*,#916,.F.);
#534=ORIENTED_EDGE('',*,*,#915,.T.);
#535=ORIENTED_EDGE('',*,*,#917,.F.);
#536=ORIENTED_EDGE('',*,*,#916,.T.);
#537=ORIENTED_EDGE('',*,*,#918,.F.);
#538=ORIENTED_EDGE('',*,*,#917,.T.);
#539=ORIENTED_EDGE('',*,*,#919,.F.);
#540=ORIENTED_EDGE('',*,*,#918,.T.);
#541=ORIENTED_EDGE('',*,*,#920,.F.);
#542=ORIENTED_EDGE('',*,*,#919,.T.);
#543=ORIENTED_EDGE('',*,*,#921,.F.);
#544=ORIENTED_EDGE('',*,*,#920,.T.);
#545=ORIENTED_EDGE('',*,*,#921,.T.);
#546=ORIENTED_EDGE('',*,*,#922,.F.);
#547=ORIENTED_EDGE('',*,*,#923,.F.);
#548=ORIENTED_EDGE('',*,*,#924,.F.);
#549=ORIENTED_EDGE('',*,*,#925,.F.);
#550=ORIENTED_EDGE('',*,*,#926,.F.);
#551=ORIENTED_EDGE('',*,*,#927,.F.);
#552=ORIENTED_EDGE('',*,*,#928,.F.);
#553=ORIENTED_EDGE('',*,*,#888,.T.);
#554=ORIENTED_EDGE('',*,*,#912,.F.);
#555=ORIENTED_EDGE('',*,*,#929,.F.);
#556=ORIENTED_EDGE('',*,*,#922,.T.);
#557=ORIENTED_EDGE('',*,*,#930,.T.);
#558=ORIENTED_EDGE('',*,*,#901,.T.);
#559=ORIENTED_EDGE('',*,*,#890,.T.);
#560=ORIENTED_EDGE('',*,*,#902,.F.);
#561=ORIENTED_EDGE('',*,*,#930,.F.);
#562=ORIENTED_EDGE('',*,*,#927,.T.);
#563=ORIENTED_EDGE('',*,*,#931,.T.);
#564=ORIENTED_EDGE('',*,*,#903,.T.);
#565=ORIENTED_EDGE('',*,*,#892,.T.);
#566=ORIENTED_EDGE('',*,*,#904,.F.);
#567=ORIENTED_EDGE('',*,*,#931,.F.);
#568=ORIENTED_EDGE('',*,*,#926,.T.);
#569=ORIENTED_EDGE('',*,*,#932,.T.);
#570=ORIENTED_EDGE('',*,*,#905,.T.);
#571=ORIENTED_EDGE('',*,*,#894,.T.);
#572=ORIENTED_EDGE('',*,*,#906,.F.);
#573=ORIENTED_EDGE('',*,*,#932,.F.);
#574=ORIENTED_EDGE('',*,*,#925,.T.);
#575=ORIENTED_EDGE('',*,*,#933,.T.);
#576=ORIENTED_EDGE('',*,*,#907,.T.);
#577=ORIENTED_EDGE('',*,*,#896,.T.);
#578=ORIENTED_EDGE('',*,*,#908,.F.);
#579=ORIENTED_EDGE('',*,*,#933,.F.);
#580=ORIENTED_EDGE('',*,*,#924,.T.);
#581=ORIENTED_EDGE('',*,*,#934,.T.);
#582=ORIENTED_EDGE('',*,*,#909,.T.);
#583=ORIENTED_EDGE('',*,*,#898,.T.);
#584=ORIENTED_EDGE('',*,*,#910,.F.);
#585=ORIENTED_EDGE('',*,*,#934,.F.);
#586=ORIENTED_EDGE('',*,*,#923,.T.);
#587=ORIENTED_EDGE('',*,*,#929,.T.);
#588=ORIENTED_EDGE('',*,*,#911,.T.);
#589=ORIENTED_EDGE('',*,*,#928,.T.);
#590=ORIENTED_EDGE('',*,*,#935,.F.);
#591=ORIENTED_EDGE('',*,*,#936,.T.);
#592=ORIENTED_EDGE('',*,*,#937,.T.);
#593=ORIENTED_EDGE('',*,*,#938,.F.);
#594=ORIENTED_EDGE('',*,*,#939,.F.);
#595=ORIENTED_EDGE('',*,*,#940,.T.);
#596=ORIENTED_EDGE('',*,*,#941,.T.);
#597=ORIENTED_EDGE('',*,*,#942,.T.);
#598=ORIENTED_EDGE('',*,*,#943,.T.);
#599=ORIENTED_EDGE('',*,*,#944,.F.);
#600=ORIENTED_EDGE('',*,*,#945,.F.);
#601=ORIENTED_EDGE('',*,*,#938,.T.);
#602=ORIENTED_EDGE('',*,*,#946,.T.);
#603=ORIENTED_EDGE('',*,*,#947,.F.);
#604=ORIENTED_EDGE('',*,*,#948,.F.);
#605=ORIENTED_EDGE('',*,*,#944,.T.);
#606=ORIENTED_EDGE('',*,*,#949,.T.);
#607=ORIENTED_EDGE('',*,*,#950,.T.);
#608=ORIENTED_EDGE('',*,*,#951,.T.);
#609=ORIENTED_EDGE('',*,*,#952,.T.);
#610=ORIENTED_EDGE('',*,*,#940,.F.);
#611=ORIENTED_EDGE('',*,*,#953,.F.);
#612=ORIENTED_EDGE('',*,*,#947,.T.);
#613=ORIENTED_EDGE('',*,*,#939,.T.);
#614=ORIENTED_EDGE('',*,*,#945,.T.);
#615=ORIENTED_EDGE('',*,*,#948,.T.);
#616=ORIENTED_EDGE('',*,*,#953,.T.);
#617=ORIENTED_EDGE('',*,*,#937,.F.);
#618=ORIENTED_EDGE('',*,*,#952,.F.);
#619=ORIENTED_EDGE('',*,*,#946,.F.);
#620=ORIENTED_EDGE('',*,*,#943,.F.);
#621=ORIENTED_EDGE('',*,*,#942,.F.);
#622=ORIENTED_EDGE('',*,*,#954,.T.);
#623=ORIENTED_EDGE('',*,*,#955,.T.);
#624=ORIENTED_EDGE('',*,*,#954,.F.);
#625=ORIENTED_EDGE('',*,*,#955,.F.);
#626=ORIENTED_EDGE('',*,*,#951,.F.);
#627=ORIENTED_EDGE('',*,*,#941,.F.);
#628=ORIENTED_EDGE('',*,*,#956,.T.);
#629=ORIENTED_EDGE('',*,*,#957,.T.);
#630=ORIENTED_EDGE('',*,*,#956,.F.);
#631=ORIENTED_EDGE('',*,*,#957,.F.);
#632=ORIENTED_EDGE('',*,*,#950,.F.);
#633=ORIENTED_EDGE('',*,*,#935,.T.);
#634=ORIENTED_EDGE('',*,*,#936,.F.);
#635=ORIENTED_EDGE('',*,*,#949,.F.);
#636=ORIENTED_EDGE('',*,*,#958,.F.);
#637=ORIENTED_EDGE('',*,*,#959,.F.);
#638=ORIENTED_EDGE('',*,*,#960,.T.);
#639=ORIENTED_EDGE('',*,*,#961,.T.);
#640=ORIENTED_EDGE('',*,*,#962,.T.);
#641=ORIENTED_EDGE('',*,*,#963,.T.);
#642=ORIENTED_EDGE('',*,*,#964,.T.);
#643=ORIENTED_EDGE('',*,*,#965,.T.);
#644=ORIENTED_EDGE('',*,*,#959,.T.);
#645=ORIENTED_EDGE('',*,*,#966,.T.);
#646=ORIENTED_EDGE('',*,*,#967,.T.);
#647=ORIENTED_EDGE('',*,*,#968,.T.);
#648=ORIENTED_EDGE('',*,*,#969,.T.);
#649=ORIENTED_EDGE('',*,*,#970,.T.);
#650=ORIENTED_EDGE('',*,*,#971,.T.);
#651=ORIENTED_EDGE('',*,*,#972,.F.);
#652=ORIENTED_EDGE('',*,*,#973,.T.);
#653=ORIENTED_EDGE('',*,*,#972,.T.);
#654=ORIENTED_EDGE('',*,*,#974,.F.);
#655=ORIENTED_EDGE('',*,*,#958,.T.);
#656=ORIENTED_EDGE('',*,*,#975,.F.);
#657=ORIENTED_EDGE('',*,*,#974,.T.);
#658=ORIENTED_EDGE('',*,*,#973,.F.);
#659=ORIENTED_EDGE('',*,*,#975,.T.);
#660=ORIENTED_EDGE('',*,*,#976,.F.);
#661=ORIENTED_EDGE('',*,*,#967,.F.);
#662=ORIENTED_EDGE('',*,*,#977,.T.);
#663=ORIENTED_EDGE('',*,*,#961,.F.);
#664=ORIENTED_EDGE('',*,*,#977,.F.);
#665=ORIENTED_EDGE('',*,*,#966,.F.);
#666=ORIENTED_EDGE('',*,*,#978,.T.);
#667=ORIENTED_EDGE('',*,*,#962,.F.);
#668=ORIENTED_EDGE('',*,*,#978,.F.);
#669=ORIENTED_EDGE('',*,*,#971,.F.);
#670=ORIENTED_EDGE('',*,*,#979,.T.);
#671=ORIENTED_EDGE('',*,*,#963,.F.);
#672=ORIENTED_EDGE('',*,*,#979,.F.);
#673=ORIENTED_EDGE('',*,*,#970,.F.);
#674=ORIENTED_EDGE('',*,*,#980,.T.);
#675=ORIENTED_EDGE('',*,*,#964,.F.);
#676=ORIENTED_EDGE('',*,*,#980,.F.);
#677=ORIENTED_EDGE('',*,*,#969,.F.);
#678=ORIENTED_EDGE('',*,*,#981,.T.);
#679=ORIENTED_EDGE('',*,*,#965,.F.);
#680=ORIENTED_EDGE('',*,*,#981,.F.);
#681=ORIENTED_EDGE('',*,*,#968,.F.);
#682=ORIENTED_EDGE('',*,*,#976,.T.);
#683=ORIENTED_EDGE('',*,*,#960,.F.);
#684=ORIENTED_EDGE('',*,*,#982,.F.);
#685=ORIENTED_EDGE('',*,*,#983,.F.);
#686=ORIENTED_EDGE('',*,*,#984,.T.);
#687=ORIENTED_EDGE('',*,*,#985,.T.);
#688=ORIENTED_EDGE('',*,*,#986,.F.);
#689=ORIENTED_EDGE('',*,*,#985,.F.);
#690=ORIENTED_EDGE('',*,*,#987,.T.);
#691=ORIENTED_EDGE('',*,*,#988,.T.);
#692=ORIENTED_EDGE('',*,*,#989,.F.);
#693=ORIENTED_EDGE('',*,*,#988,.F.);
#694=ORIENTED_EDGE('',*,*,#990,.T.);
#695=ORIENTED_EDGE('',*,*,#991,.T.);
#696=ORIENTED_EDGE('',*,*,#992,.F.);
#697=ORIENTED_EDGE('',*,*,#993,.F.);
#698=ORIENTED_EDGE('',*,*,#994,.F.);
#699=ORIENTED_EDGE('',*,*,#995,.F.);
#700=ORIENTED_EDGE('',*,*,#991,.F.);
#701=ORIENTED_EDGE('',*,*,#996,.T.);
#702=ORIENTED_EDGE('',*,*,#983,.T.);
#703=ORIENTED_EDGE('',*,*,#997,.T.);
#704=ORIENTED_EDGE('',*,*,#998,.T.);
#705=ORIENTED_EDGE('',*,*,#999,.T.);
#706=ORIENTED_EDGE('',*,*,#1000,.T.);
#707=ORIENTED_EDGE('',*,*,#1001,.T.);
#708=ORIENTED_EDGE('',*,*,#984,.F.);
#709=ORIENTED_EDGE('',*,*,#996,.F.);
#710=ORIENTED_EDGE('',*,*,#990,.F.);
#711=ORIENTED_EDGE('',*,*,#987,.F.);
#712=ORIENTED_EDGE('',*,*,#1002,.T.);
#713=ORIENTED_EDGE('',*,*,#1003,.T.);
#714=ORIENTED_EDGE('',*,*,#1004,.T.);
#715=ORIENTED_EDGE('',*,*,#1005,.T.);
#716=ORIENTED_EDGE('',*,*,#1006,.T.);
#717=ORIENTED_EDGE('',*,*,#982,.T.);
#718=ORIENTED_EDGE('',*,*,#986,.T.);
#719=ORIENTED_EDGE('',*,*,#989,.T.);
#720=ORIENTED_EDGE('',*,*,#995,.T.);
#721=ORIENTED_EDGE('',*,*,#1007,.F.);
#722=ORIENTED_EDGE('',*,*,#1001,.F.);
#723=ORIENTED_EDGE('',*,*,#1006,.F.);
#724=ORIENTED_EDGE('',*,*,#1000,.F.);
#725=ORIENTED_EDGE('',*,*,#1005,.F.);
#726=ORIENTED_EDGE('',*,*,#999,.F.);
#727=ORIENTED_EDGE('',*,*,#1004,.F.);
#728=ORIENTED_EDGE('',*,*,#1008,.F.);
#729=ORIENTED_EDGE('',*,*,#998,.F.);
#730=ORIENTED_EDGE('',*,*,#1003,.F.);
#731=ORIENTED_EDGE('',*,*,#1009,.F.);
#732=ORIENTED_EDGE('',*,*,#997,.F.);
#733=ORIENTED_EDGE('',*,*,#1002,.F.);
#734=ORIENTED_EDGE('',*,*,#994,.T.);
#735=ORIENTED_EDGE('',*,*,#1007,.T.);
#736=ORIENTED_EDGE('',*,*,#993,.T.);
#737=ORIENTED_EDGE('',*,*,#1008,.T.);
#738=ORIENTED_EDGE('',*,*,#992,.T.);
#739=ORIENTED_EDGE('',*,*,#1009,.T.);
#740=ORIENTED_EDGE('',*,*,#1010,.T.);
#741=ORIENTED_EDGE('',*,*,#1011,.T.);
#742=ORIENTED_EDGE('',*,*,#1012,.T.);
#743=ORIENTED_EDGE('',*,*,#1013,.T.);
#744=ORIENTED_EDGE('',*,*,#1014,.T.);
#745=ORIENTED_EDGE('',*,*,#1015,.T.);
#746=ORIENTED_EDGE('',*,*,#1016,.F.);
#747=ORIENTED_EDGE('',*,*,#1017,.F.);
#748=ORIENTED_EDGE('',*,*,#1018,.F.);
#749=ORIENTED_EDGE('',*,*,#1015,.F.);
#750=ORIENTED_EDGE('',*,*,#1019,.T.);
#751=ORIENTED_EDGE('',*,*,#1020,.T.);
#752=ORIENTED_EDGE('',*,*,#1021,.F.);
#753=ORIENTED_EDGE('',*,*,#1022,.T.);
#754=ORIENTED_EDGE('',*,*,#1023,.T.);
#755=ORIENTED_EDGE('',*,*,#1024,.T.);
#756=ORIENTED_EDGE('',*,*,#1025,.T.);
#757=ORIENTED_EDGE('',*,*,#1026,.F.);
#758=ORIENTED_EDGE('',*,*,#1027,.F.);
#759=ORIENTED_EDGE('',*,*,#1020,.F.);
#760=ORIENTED_EDGE('',*,*,#1028,.F.);
#761=ORIENTED_EDGE('',*,*,#1012,.F.);
#762=ORIENTED_EDGE('',*,*,#1029,.F.);
#763=ORIENTED_EDGE('',*,*,#1024,.F.);
#764=ORIENTED_EDGE('',*,*,#1030,.T.);
#765=ORIENTED_EDGE('',*,*,#1031,.F.);
#766=ORIENTED_EDGE('',*,*,#1032,.T.);
#767=ORIENTED_EDGE('',*,*,#1030,.F.);
#768=ORIENTED_EDGE('',*,*,#1033,.T.);
#769=ORIENTED_EDGE('',*,*,#1034,.T.);
#770=ORIENTED_EDGE('',*,*,#1035,.T.);
#771=ORIENTED_EDGE('',*,*,#1034,.F.);
#772=ORIENTED_EDGE('',*,*,#1036,.T.);
#773=ORIENTED_EDGE('',*,*,#1035,.F.);
#774=ORIENTED_EDGE('',*,*,#1037,.T.);
#775=ORIENTED_EDGE('',*,*,#1036,.F.);
#776=ORIENTED_EDGE('',*,*,#1038,.T.);
#777=ORIENTED_EDGE('',*,*,#1039,.T.);
#778=ORIENTED_EDGE('',*,*,#1037,.F.);
#779=ORIENTED_EDGE('',*,*,#1033,.F.);
#780=ORIENTED_EDGE('',*,*,#1032,.F.);
#781=ORIENTED_EDGE('',*,*,#1040,.T.);
#782=ORIENTED_EDGE('',*,*,#1017,.T.);
#783=ORIENTED_EDGE('',*,*,#1038,.F.);
#784=ORIENTED_EDGE('',*,*,#1026,.T.);
#785=ORIENTED_EDGE('',*,*,#1041,.T.);
#786=ORIENTED_EDGE('',*,*,#1039,.F.);
#787=ORIENTED_EDGE('',*,*,#1016,.T.);
#788=ORIENTED_EDGE('',*,*,#1021,.T.);
#789=ORIENTED_EDGE('',*,*,#1027,.T.);
#790=ORIENTED_EDGE('',*,*,#1041,.F.);
#791=ORIENTED_EDGE('',*,*,#1025,.F.);
#792=ORIENTED_EDGE('',*,*,#1029,.T.);
#793=ORIENTED_EDGE('',*,*,#1018,.T.);
#794=ORIENTED_EDGE('',*,*,#1031,.T.);
#795=ORIENTED_EDGE('',*,*,#1042,.F.);
#796=ORIENTED_EDGE('',*,*,#1043,.F.);
#797=ORIENTED_EDGE('',*,*,#1042,.T.);
#798=ORIENTED_EDGE('',*,*,#1044,.T.);
#799=ORIENTED_EDGE('',*,*,#1044,.F.);
#800=ORIENTED_EDGE('',*,*,#1043,.T.);
#801=ORIENTED_EDGE('',*,*,#1045,.F.);
#802=ORIENTED_EDGE('',*,*,#1046,.T.);
#803=ORIENTED_EDGE('',*,*,#1022,.F.);
#804=ORIENTED_EDGE('',*,*,#1019,.F.);
#805=ORIENTED_EDGE('',*,*,#1014,.F.);
#806=ORIENTED_EDGE('',*,*,#1028,.T.);
#807=ORIENTED_EDGE('',*,*,#1023,.F.);
#808=ORIENTED_EDGE('',*,*,#1046,.F.);
#809=ORIENTED_EDGE('',*,*,#1013,.F.);
#810=ORIENTED_EDGE('',*,*,#1047,.T.);
#811=ORIENTED_EDGE('',*,*,#1045,.T.);
#812=ORIENTED_EDGE('',*,*,#1048,.T.);
#813=ORIENTED_EDGE('',*,*,#1047,.F.);
#814=ORIENTED_EDGE('',*,*,#1049,.F.);
#815=ORIENTED_EDGE('',*,*,#1050,.T.);
#816=ORIENTED_EDGE('',*,*,#1051,.T.);
#817=ORIENTED_EDGE('',*,*,#1052,.F.);
#818=ORIENTED_EDGE('',*,*,#1053,.T.);
#819=ORIENTED_EDGE('',*,*,#1051,.F.);
#820=ORIENTED_EDGE('',*,*,#1048,.F.);
#821=ORIENTED_EDGE('',*,*,#1054,.F.);
#822=ORIENTED_EDGE('',*,*,#1053,.F.);
#823=ORIENTED_EDGE('',*,*,#1055,.F.);
#824=ORIENTED_EDGE('',*,*,#1050,.F.);
#825=ORIENTED_EDGE('',*,*,#1011,.F.);
#826=ORIENTED_EDGE('',*,*,#1040,.F.);
#827=ORIENTED_EDGE('',*,*,#1010,.F.);
#828=ORIENTED_EDGE('',*,*,#1054,.T.);
#829=ORIENTED_EDGE('',*,*,#1049,.T.);
#830=ORIENTED_EDGE('',*,*,#1055,.T.);
#831=ORIENTED_EDGE('',*,*,#1052,.T.);
#832=ORIENTED_EDGE('',*,*,#1056,.T.);
#833=ORIENTED_EDGE('',*,*,#1057,.F.);
#834=ORIENTED_EDGE('',*,*,#1058,.T.);
#835=ORIENTED_EDGE('',*,*,#1056,.F.);
#836=ORIENTED_EDGE('',*,*,#1059,.F.);
#837=ORIENTED_EDGE('',*,*,#1057,.T.);
#838=ORIENTED_EDGE('',*,*,#1060,.F.);
#839=ORIENTED_EDGE('',*,*,#1059,.T.);
#840=ORIENTED_EDGE('',*,*,#1061,.T.);
#841=ORIENTED_EDGE('',*,*,#1058,.F.);
#842=ORIENTED_EDGE('',*,*,#1060,.T.);
#843=ORIENTED_EDGE('',*,*,#1061,.F.);
#844=EDGE_CURVE('',#1062,#1062,#1242,.T.);
#845=EDGE_CURVE('',#1063,#1063,#1243,.F.);
#846=EDGE_CURVE('',#1064,#1064,#1244,.T.);
#847=EDGE_CURVE('',#1065,#1065,#1245,.T.);
#848=EDGE_CURVE('',#1066,#1066,#1246,.T.);
#849=EDGE_CURVE('',#1067,#1067,#1247,.F.);
#850=EDGE_CURVE('',#1068,#1068,#1248,.T.);
#851=EDGE_CURVE('',#1069,#1069,#1249,.F.);
#852=EDGE_CURVE('',#1070,#1070,#1250,.T.);
#853=EDGE_CURVE('',#1071,#1071,#1251,.T.);
#854=EDGE_CURVE('',#1072,#1073,#56,.T.);
#855=EDGE_CURVE('',#1074,#1072,#57,.T.);
#856=EDGE_CURVE('',#1074,#1075,#58,.T.);
#857=EDGE_CURVE('',#1075,#1073,#59,.T.);
#858=EDGE_CURVE('',#1073,#1076,#60,.T.);
#859=EDGE_CURVE('',#1075,#1077,#61,.T.);
#860=EDGE_CURVE('',#1077,#1076,#62,.T.);
#861=EDGE_CURVE('',#1076,#1078,#63,.T.);
#862=EDGE_CURVE('',#1077,#1079,#64,.T.);
#863=EDGE_CURVE('',#1079,#1078,#65,.T.);
#864=EDGE_CURVE('',#1078,#1072,#66,.T.);
#865=EDGE_CURVE('',#1079,#1074,#67,.T.);
#866=EDGE_CURVE('',#1080,#1080,#1252,.T.);
#867=EDGE_CURVE('',#1081,#1081,#1253,.T.);
#868=EDGE_CURVE('',#1082,#1082,#1254,.T.);
#869=EDGE_CURVE('',#1083,#1083,#1255,.T.);
#870=EDGE_CURVE('',#1084,#1084,#1256,.T.);
#871=EDGE_CURVE('',#1085,#1085,#1257,.T.);
#872=EDGE_CURVE('',#1086,#1086,#1258,.T.);
#873=EDGE_CURVE('',#1087,#1087,#1259,.T.);
#874=EDGE_CURVE('',#1088,#1088,#1260,.T.);
#875=EDGE_CURVE('',#1089,#1089,#1261,.T.);
#876=EDGE_CURVE('',#1090,#1090,#1262,.T.);
#877=EDGE_CURVE('',#1091,#1091,#1263,.T.);
#878=EDGE_CURVE('',#1092,#1092,#1264,.T.);
#879=EDGE_CURVE('',#1093,#1093,#1265,.T.);
#880=EDGE_CURVE('',#1094,#1094,#1266,.T.);
#881=EDGE_CURVE('',#1095,#1095,#1267,.T.);
#882=EDGE_CURVE('',#1096,#1096,#1268,.T.);
#883=EDGE_CURVE('',#1097,#1097,#1269,.T.);
#884=EDGE_CURVE('',#1098,#1098,#1270,.T.);
#885=EDGE_CURVE('',#1099,#1099,#1271,.F.);
#886=EDGE_CURVE('',#1100,#1100,#1272,.F.);
#887=EDGE_CURVE('',#1101,#1101,#1273,.F.);
#888=EDGE_CURVE('',#1102,#1103,#13,.T.);
#889=EDGE_CURVE('',#1103,#1102,#1274,.T.);
#890=EDGE_CURVE('',#1104,#1105,#14,.T.);
#891=EDGE_CURVE('',#1105,#1104,#1275,.T.);
#892=EDGE_CURVE('',#1106,#1107,#15,.T.);
#893=EDGE_CURVE('',#1107,#1106,#1276,.T.);
#894=EDGE_CURVE('',#1108,#1109,#16,.T.);
#895=EDGE_CURVE('',#1109,#1108,#1277,.T.);
#896=EDGE_CURVE('',#1110,#1111,#17,.F.);
#897=EDGE_CURVE('',#1111,#1110,#1278,.T.);
#898=EDGE_CURVE('',#1112,#1113,#18,.T.);
#899=EDGE_CURVE('',#1113,#1112,#1279,.T.);
#900=EDGE_CURVE('',#1114,#1114,#1280,.T.);
#901=EDGE_CURVE('',#1115,#1102,#68,.T.);
#902=EDGE_CURVE('',#1115,#1105,#69,.T.);
#903=EDGE_CURVE('',#1116,#1104,#70,.T.);
#904=EDGE_CURVE('',#1116,#1107,#71,.T.);
#905=EDGE_CURVE('',#1117,#1106,#72,.T.);
#906=EDGE_CURVE('',#1117,#1109,#73,.T.);
#907=EDGE_CURVE('',#1118,#1108,#74,.T.);
#908=EDGE_CURVE('',#1118,#1111,#75,.T.);
#909=EDGE_CURVE('',#1119,#1110,#76,.T.);
#910=EDGE_CURVE('',#1119,#1113,#77,.T.);
#911=EDGE_CURVE('',#1120,#1112,#78,.T.);
#912=EDGE_CURVE('',#1120,#1103,#79,.T.);
#913=EDGE_CURVE('',#1121,#1121,#1281,.T.);
#914=EDGE_CURVE('',#1122,#1122,#1282,.T.);
#915=EDGE_CURVE('',#1123,#1123,#1283,.T.);
#916=EDGE_CURVE('',#1124,#1124,#1284,.T.);
#917=EDGE_CURVE('',#1125,#1125,#1285,.T.);
#918=EDGE_CURVE('',#1126,#1126,#1286,.T.);
#919=EDGE_CURVE('',#1127,#1127,#1287,.T.);
#920=EDGE_CURVE('',#1128,#1128,#1288,.T.);
#921=EDGE_CURVE('',#1129,#1129,#1289,.T.);
#922=EDGE_CURVE('',#1130,#1131,#80,.T.);
#923=EDGE_CURVE('',#1132,#1130,#81,.T.);
#924=EDGE_CURVE('',#1133,#1132,#82,.T.);
#925=EDGE_CURVE('',#1134,#1133,#83,.T.);
#926=EDGE_CURVE('',#1135,#1134,#84,.T.);
#927=EDGE_CURVE('',#1131,#1135,#85,.T.);
#928=EDGE_CURVE('',#1136,#1136,#1290,.F.);
#929=EDGE_CURVE('',#1130,#1120,#86,.T.);
#930=EDGE_CURVE('',#1131,#1115,#87,.T.);
#931=EDGE_CURVE('',#1135,#1116,#88,.T.);
#932=EDGE_CURVE('',#1134,#1117,#89,.T.);
#933=EDGE_CURVE('',#1133,#1118,#90,.T.);
#934=EDGE_CURVE('',#1132,#1119,#91,.T.);
#935=EDGE_CURVE('',#1138,#1138,#1291,.T.);
#936=EDGE_CURVE('',#1139,#1139,#1292,.T.);
#937=EDGE_CURVE('',#1140,#1141,#92,.T.);
#938=EDGE_CURVE('',#1142,#1141,#93,.T.);
#939=EDGE_CURVE('',#1143,#1142,#94,.T.);
#940=EDGE_CURVE('',#1143,#1140,#95,.T.);
#941=EDGE_CURVE('',#1144,#1144,#1293,.T.);
#942=EDGE_CURVE('',#1145,#1145,#1294,.T.);
#943=EDGE_CURVE('',#1141,#1146,#96,.T.);
#944=EDGE_CURVE('',#1147,#1146,#97,.T.);
#945=EDGE_CURVE('',#1142,#1147,#98,.T.);
#946=EDGE_CURVE('',#1146,#1148,#99,.T.);
#947=EDGE_CURVE('',#1149,#1148,#100,.T.);
#948=EDGE_CURVE('',#1147,#1149,#101,.T.);
#949=EDGE_CURVE('',#1150,#1150,#1295,.T.);
#950=EDGE_CURVE('',#1151,#1151,#1296,.T.);
#951=EDGE_CURVE('',#1152,#1152,#1297,.T.);
#952=EDGE_CURVE('',#1148,#1140,#102,.T.);
#953=EDGE_CURVE('',#1149,#1143,#103,.T.);
#954=EDGE_CURVE('',#1153,#1153,#1298,.T.);
#955=EDGE_CURVE('',#1154,#1154,#1299,.T.);
#956=EDGE_CURVE('',#1155,#1155,#1300,.T.);
#957=EDGE_CURVE('',#1156,#1156,#1301,.T.);
#958=EDGE_CURVE('',#1157,#1157,#1302,.T.);
#959=EDGE_CURVE('',#1158,#1158,#1303,.T.);
#960=EDGE_CURVE('',#1159,#1160,#19,.T.);
#961=EDGE_CURVE('',#1160,#1161,#20,.T.);
#962=EDGE_CURVE('',#1161,#1162,#21,.T.);
#963=EDGE_CURVE('',#1162,#1163,#22,.T.);
#964=EDGE_CURVE('',#1163,#1164,#23,.F.);
#965=EDGE_CURVE('',#1164,#1159,#24,.T.);
#966=EDGE_CURVE('',#1165,#1166,#25,.T.);
#967=EDGE_CURVE('',#1166,#1167,#26,.F.);
#968=EDGE_CURVE('',#1167,#1168,#27,.T.);
#969=EDGE_CURVE('',#1168,#1169,#28,.T.);
#970=EDGE_CURVE('',#1169,#1170,#29,.T.);
#971=EDGE_CURVE('',#1170,#1165,#30,.T.);
#972=EDGE_CURVE('',#1171,#1171,#1304,.T.);
#973=EDGE_CURVE('',#1172,#1172,#1305,.T.);
#974=EDGE_CURVE('',#1173,#1173,#1306,.T.);
#975=EDGE_CURVE('',#1174,#1174,#1307,.T.);
#976=EDGE_CURVE('',#1167,#1160,#104,.T.);
#977=EDGE_CURVE('',#1166,#1161,#105,.T.);
#978=EDGE_CURVE('',#1165,#1162,#106,.T.);
#979=EDGE_CURVE('',#1170,#1163,#107,.T.);
#980=EDGE_CURVE('',#1169,#1164,#108,.T.);
#981=EDGE_CURVE('',#1168,#1159,#109,.T.);
#982=EDGE_CURVE('',#1175,#1176,#110,.T.);
#983=EDGE_CURVE('',#1177,#1175,#111,.T.);
#984=EDGE_CURVE('',#1177,#1178,#112,.T.);
#985=EDGE_CURVE('',#1178,#1176,#113,.T.);
#986=EDGE_CURVE('',#1176,#1179,#114,.T.);
#987=EDGE_CURVE('',#1178,#1180,#115,.T.);
#988=EDGE_CURVE('',#1180,#1179,#116,.T.);
#989=EDGE_CURVE('',#1179,#1181,#117,.T.);
#990=EDGE_CURVE('',#1180,#1182,#118,.T.);
#991=EDGE_CURVE('',#1182,#1181,#119,.T.);
#992=EDGE_CURVE('',#1183,#1183,#1308,.T.);
#993=EDGE_CURVE('',#1184,#1184,#1309,.T.);
#994=EDGE_CURVE('',#1185,#1185,#1310,.T.);
#995=EDGE_CURVE('',#1181,#1175,#120,.T.);
#996=EDGE_CURVE('',#1182,#1177,#121,.T.);
#997=EDGE_CURVE('',#1186,#1186,#1311,.T.);
#998=EDGE_CURVE('',#1187,#1187,#1312,.T.);
#999=EDGE_CURVE('',#1188,#1188,#1313,.T.);
#1000=EDGE_CURVE('',#1189,#1189,#1314,.T.);
#1001=EDGE_CURVE('',#1190,#1190,#1315,.T.);
#1002=EDGE_CURVE('',#1191,#1191,#1316,.F.);
#1003=EDGE_CURVE('',#1192,#1192,#1317,.F.);
#1004=EDGE_CURVE('',#1193,#1193,#1318,.F.);
#1005=EDGE_CURVE('',#1194,#1194,#1319,.F.);
#1006=EDGE_CURVE('',#1195,#1195,#1320,.F.);
#1007=EDGE_CURVE('',#1196,#1196,#31,.T.);
#1008=EDGE_CURVE('',#1197,#1197,#32,.T.);
#1009=EDGE_CURVE('',#1198,#1198,#33,.T.);
#1010=EDGE_CURVE('',#1199,#1199,#1321,.T.);
#1011=EDGE_CURVE('',#1200,#1200,#1322,.T.);
#1012=EDGE_CURVE('',#1201,#1202,#122,.T.);
#1013=EDGE_CURVE('',#1202,#1203,#123,.T.);
#1014=EDGE_CURVE('',#1203,#1204,#124,.T.);
#1015=EDGE_CURVE('',#1204,#1205,#125,.T.);
#1016=EDGE_CURVE('',#1206,#1205,#126,.T.);
#1017=EDGE_CURVE('',#1207,#1206,#127,.T.);
#1018=EDGE_CURVE('',#1201,#1207,#128,.T.);
#1019=EDGE_CURVE('',#1204,#1208,#129,.T.);
#1020=EDGE_CURVE('',#1208,#1209,#130,.T.);
#1021=EDGE_CURVE('',#1205,#1209,#131,.T.);
#1022=EDGE_CURVE('',#1208,#1210,#132,.T.);
#1023=EDGE_CURVE('',#1210,#1211,#133,.T.);
#1024=EDGE_CURVE('',#1211,#1212,#134,.T.);
#1025=EDGE_CURVE('',#1212,#1213,#135,.T.);
#1026=EDGE_CURVE('',#1214,#1213,#136,.T.);
#1027=EDGE_CURVE('',#1209,#1214,#137,.T.);
#1028=EDGE_CURVE('',#1202,#1211,#138,.T.);
#1029=EDGE_CURVE('',#1212,#1201,#139,.T.);
#1030=EDGE_CURVE('',#1215,#1215,#1323,.T.);
#1031=EDGE_CURVE('',#1216,#1216,#1324,.T.);
#1032=EDGE_CURVE('',#1217,#1217,#1325,.T.);
#1033=EDGE_CURVE('',#1218,#1218,#1326,.F.);
#1034=EDGE_CURVE('',#1219,#1219,#1327,.T.);
#1035=EDGE_CURVE('',#1220,#1220,#1328,.T.);
#1036=EDGE_CURVE('',#1221,#1221,#1329,.T.);
#1037=EDGE_CURVE('',#1222,#1222,#1330,.T.);
#1038=EDGE_CURVE('',#1214,#1206,#1331,.T.);
#1039=EDGE_CURVE('',#1206,#1214,#1332,.T.);
#1040=EDGE_CURVE('',#1223,#1223,#1333,.T.);
#1041=EDGE_CURVE('',#1213,#1207,#140,.T.);
#1042=EDGE_CURVE('',#1224,#1224,#1334,.T.);
#1043=EDGE_CURVE('',#1225,#1225,#1335,.T.);
#1044=EDGE_CURVE('',#1226,#1226,#1336,.T.);
#1045=EDGE_CURVE('',#1227,#1227,#1337,.T.);
#1046=EDGE_CURVE('',#1203,#1210,#141,.T.);
#1047=EDGE_CURVE('',#1228,#1228,#1338,.T.);
#1048=EDGE_CURVE('',#1229,#1229,#1339,.T.);
#1049=EDGE_CURVE('',#1230,#1231,#10,.F.);
#1050=EDGE_CURVE('',#1230,#1231,#1340,.F.);
#1051=EDGE_CURVE('',#1232,#1232,#1341,.F.);
#1052=EDGE_CURVE('',#1233,#1234,#142,.T.);
#1053=EDGE_CURVE('',#1233,#1234,#1342,.T.);
#1054=EDGE_CURVE('',#1234,#1230,#34,.T.);
#1055=EDGE_CURVE('',#1231,#1233,#35,.T.);
#1056=EDGE_CURVE('',#1236,#1236,#1343,.T.);
#1057=EDGE_CURVE('',#1237,#1237,#1344,.T.);
#1058=EDGE_CURVE('',#1238,#1238,#1345,.T.);
#1059=EDGE_CURVE('',#1239,#1239,#1346,.T.);
#1060=EDGE_CURVE('',#1240,#1240,#1347,.T.);
#1061=EDGE_CURVE('',#1241,#1241,#1348,.T.);
#1062=VERTEX_POINT('',#3769);
#1063=VERTEX_POINT('',#3771);
#1064=VERTEX_POINT('',#3774);
#1065=VERTEX_POINT('',#3777);
#1066=VERTEX_POINT('',#3779);
#1067=VERTEX_POINT('',#3782);
#1068=VERTEX_POINT('',#3784);
#1069=VERTEX_POINT('',#3787);
#1070=VERTEX_POINT('',#3792);
#1071=VERTEX_POINT('',#3795);
#1072=VERTEX_POINT('',#3801);
#1073=VERTEX_POINT('',#3802);
#1074=VERTEX_POINT('',#3804);
#1075=VERTEX_POINT('',#3806);
#1076=VERTEX_POINT('',#3810);
#1077=VERTEX_POINT('',#3812);
#1078=VERTEX_POINT('',#3816);
#1079=VERTEX_POINT('',#3818);
#1080=VERTEX_POINT('',#3825);
#1081=VERTEX_POINT('',#3827);
#1082=VERTEX_POINT('',#3829);
#1083=VERTEX_POINT('',#3831);
#1084=VERTEX_POINT('',#3833);
#1085=VERTEX_POINT('',#3835);
#1086=VERTEX_POINT('',#3837);
#1087=VERTEX_POINT('',#3839);
#1088=VERTEX_POINT('',#3841);
#1089=VERTEX_POINT('',#3843);
#1090=VERTEX_POINT('',#3845);
#1091=VERTEX_POINT('',#3848);
#1092=VERTEX_POINT('',#3850);
#1093=VERTEX_POINT('',#3852);
#1094=VERTEX_POINT('',#3854);
#1095=VERTEX_POINT('',#3856);
#1096=VERTEX_POINT('',#3858);
#1097=VERTEX_POINT('',#3860);
#1098=VERTEX_POINT('',#3862);
#1099=VERTEX_POINT('',#3864);
#1100=VERTEX_POINT('',#3866);
#1101=VERTEX_POINT('',#3868);
#1102=VERTEX_POINT('',#3887);
#1103=VERTEX_POINT('',#3888);
#1104=VERTEX_POINT('',#3896);
#1105=VERTEX_POINT('',#3897);
#1106=VERTEX_POINT('',#3905);
#1107=VERTEX_POINT('',#3906);
#1108=VERTEX_POINT('',#3914);
#1109=VERTEX_POINT('',#3915);
#1110=VERTEX_POINT('',#3923);
#1111=VERTEX_POINT('',#3924);
#1112=VERTEX_POINT('',#3932);
#1113=VERTEX_POINT('',#3933);
#1114=VERTEX_POINT('',#3937);
#1115=VERTEX_POINT('',#3939);
#1116=VERTEX_POINT('',#3942);
#1117=VERTEX_POINT('',#3945);
#1118=VERTEX_POINT('',#3948);
#1119=VERTEX_POINT('',#3951);
#1120=VERTEX_POINT('',#3954);
#1121=VERTEX_POINT('',#3958);
#1122=VERTEX_POINT('',#3961);
#1123=VERTEX_POINT('',#3964);
#1124=VERTEX_POINT('',#3967);
#1125=VERTEX_POINT('',#3970);
#1126=VERTEX_POINT('',#3973);
#1127=VERTEX_POINT('',#3976);
#1128=VERTEX_POINT('',#3979);
#1129=VERTEX_POINT('',#3982);
#1130=VERTEX_POINT('',#3986);
#1131=VERTEX_POINT('',#3987);
#1132=VERTEX_POINT('',#3989);
#1133=VERTEX_POINT('',#3991);
#1134=VERTEX_POINT('',#3993);
#1135=VERTEX_POINT('',#3995);
#1136=VERTEX_POINT('',#3998);
#1137=VERTEX_POINT('',#4012);
#1138=VERTEX_POINT('',#4016);
#1139=VERTEX_POINT('',#4018);
#1140=VERTEX_POINT('',#4021);
#1141=VERTEX_POINT('',#4022);
#1142=VERTEX_POINT('',#4024);
#1143=VERTEX_POINT('',#4026);
#1144=VERTEX_POINT('',#4030);
#1145=VERTEX_POINT('',#4032);
#1146=VERTEX_POINT('',#4034);
#1147=VERTEX_POINT('',#4036);
#1148=VERTEX_POINT('',#4040);
#1149=VERTEX_POINT('',#4042);
#1150=VERTEX_POINT('',#4046);
#1151=VERTEX_POINT('',#4048);
#1152=VERTEX_POINT('',#4050);
#1153=VERTEX_POINT('',#4057);
#1154=VERTEX_POINT('',#4060);
#1155=VERTEX_POINT('',#4064);
#1156=VERTEX_POINT('',#4067);
#1157=VERTEX_POINT('',#4074);
#1158=VERTEX_POINT('',#4076);
#1159=VERTEX_POINT('',#4083);
#1160=VERTEX_POINT('',#4084);
#1161=VERTEX_POINT('',#4090);
#1162=VERTEX_POINT('',#4096);
#1163=VERTEX_POINT('',#4102);
#1164=VERTEX_POINT('',#4108);
#1165=VERTEX_POINT('',#4120);
#1166=VERTEX_POINT('',#4121);
#1167=VERTEX_POINT('',#4127);
#1168=VERTEX_POINT('',#4133);
#1169=VERTEX_POINT('',#4139);
#1170=VERTEX_POINT('',#4145);
#1171=VERTEX_POINT('',#4152);
#1172=VERTEX_POINT('',#4155);
#1173=VERTEX_POINT('',#4158);
#1174=VERTEX_POINT('',#4161);
#1175=VERTEX_POINT('',#4182);
#1176=VERTEX_POINT('',#4183);
#1177=VERTEX_POINT('',#4185);
#1178=VERTEX_POINT('',#4187);
#1179=VERTEX_POINT('',#4191);
#1180=VERTEX_POINT('',#4193);
#1181=VERTEX_POINT('',#4197);
#1182=VERTEX_POINT('',#4199);
#1183=VERTEX_POINT('',#4203);
#1184=VERTEX_POINT('',#4205);
#1185=VERTEX_POINT('',#4207);
#1186=VERTEX_POINT('',#4212);
#1187=VERTEX_POINT('',#4214);
#1188=VERTEX_POINT('',#4216);
#1189=VERTEX_POINT('',#4218);
#1190=VERTEX_POINT('',#4220);
#1191=VERTEX_POINT('',#4223);
#1192=VERTEX_POINT('',#4225);
#1193=VERTEX_POINT('',#4227);
#1194=VERTEX_POINT('',#4229);
#1195=VERTEX_POINT('',#4231);
#1196=VERTEX_POINT('',#4244);
#1197=VERTEX_POINT('',#4259);
#1198=VERTEX_POINT('',#4272);
#1199=VERTEX_POINT('',#4280);
#1200=VERTEX_POINT('',#4282);
#1201=VERTEX_POINT('',#4285);
#1202=VERTEX_POINT('',#4286);
#1203=VERTEX_POINT('',#4288);
#1204=VERTEX_POINT('',#4290);
#1205=VERTEX_POINT('',#4292);
#1206=VERTEX_POINT('',#4294);
#1207=VERTEX_POINT('',#4296);
#1208=VERTEX_POINT('',#4300);
#1209=VERTEX_POINT('',#4302);
#1210=VERTEX_POINT('',#4306);
#1211=VERTEX_POINT('',#4308);
#1212=VERTEX_POINT('',#4310);
#1213=VERTEX_POINT('',#4312);
#1214=VERTEX_POINT('',#4314);
#1215=VERTEX_POINT('',#4321);
#1216=VERTEX_POINT('',#4323);
#1217=VERTEX_POINT('',#4326);
#1218=VERTEX_POINT('',#4329);
#1219=VERTEX_POINT('',#4331);
#1220=VERTEX_POINT('',#4334);
#1221=VERTEX_POINT('',#4337);
#1222=VERTEX_POINT('',#4340);
#1223=VERTEX_POINT('',#4347);
#1224=VERTEX_POINT('',#4353);
#1225=VERTEX_POINT('',#4356);
#1226=VERTEX_POINT('',#4359);
#1227=VERTEX_POINT('',#4363);
#1228=VERTEX_POINT('',#4368);
#1229=VERTEX_POINT('',#4371);
#1230=VERTEX_POINT('',#4374);
#1231=VERTEX_POINT('',#4375);
#1232=VERTEX_POINT('',#4378);
#1233=VERTEX_POINT('',#4381);
#1234=VERTEX_POINT('',#4382);
#1235=VERTEX_POINT('',#4396);
#1236=VERTEX_POINT('',#4407);
#1237=VERTEX_POINT('',#4409);
#1238=VERTEX_POINT('',#4412);
#1239=VERTEX_POINT('',#4415);
#1240=VERTEX_POINT('',#4418);
#1241=VERTEX_POINT('',#4421);
#1242=CIRCLE('',#2892,13.);
#1243=CIRCLE('',#2893,13.);
#1244=CIRCLE('',#2895,8.);
#1245=CIRCLE('',#2897,15.);
#1246=CIRCLE('',#2898,15.);
#1247=CIRCLE('',#2900,12.);
#1248=CIRCLE('',#2901,12.);
#1249=CIRCLE('',#2903,7.);
#1250=CIRCLE('',#2907,14.3333333333333);
#1251=CIRCLE('',#2909,14.);
#1252=CIRCLE('',#2918,2.4585);
#1253=CIRCLE('',#2919,2.4585);
#1254=CIRCLE('',#2920,2.4585);
#1255=CIRCLE('',#2921,2.4585);
#1256=CIRCLE('',#2922,1.621);
#1257=CIRCLE('',#2923,1.621);
#1258=CIRCLE('',#2924,1.621);
#1259=CIRCLE('',#2925,1.621);
#1260=CIRCLE('',#2926,13.5);
#1261=CIRCLE('',#2927,13.5);
#1262=CIRCLE('',#2928,13.5);
#1263=CIRCLE('',#2930,2.4585);
#1264=CIRCLE('',#2931,2.4585);
#1265=CIRCLE('',#2932,2.4585);
#1266=CIRCLE('',#2933,2.4585);
#1267=CIRCLE('',#2934,1.621);
#1268=CIRCLE('',#2935,1.621);
#1269=CIRCLE('',#2936,1.621);
#1270=CIRCLE('',#2937,1.621);
#1271=CIRCLE('',#2938,13.5);
#1272=CIRCLE('',#2939,13.5);
#1273=CIRCLE('',#2940,13.5);
#1274=CIRCLE('',#2954,2.86);
#1275=CIRCLE('',#2956,2.86);
#1276=CIRCLE('',#2958,2.86);
#1277=CIRCLE('',#2960,2.86);
#1278=CIRCLE('',#2962,2.86);
#1279=CIRCLE('',#2964,2.86);
#1280=CIRCLE('',#2966,4.4);
#1281=CIRCLE('',#2968,5.);
#1282=CIRCLE('',#2970,5.);
#1283=CIRCLE('',#2972,4.69);
#1284=CIRCLE('',#2974,3.4);
#1285=CIRCLE('',#2976,3.16394995463865);
#1286=CIRCLE('',#2978,3.01394995463846);
#1287=CIRCLE('',#2980,3.);
#1288=CIRCLE('',#2982,3.00000000000001);
#1289=CIRCLE('',#2984,2.38650000000001);
#1290=CIRCLE('',#2987,2.45);
#1291=CIRCLE('',#2997,1.621);
#1292=CIRCLE('',#2998,1.621);
#1293=CIRCLE('',#3001,2.4);
#1294=CIRCLE('',#3002,2.4);
#1295=CIRCLE('',#3005,1.621);
#1296=CIRCLE('',#3006,4.);
#1297=CIRCLE('',#3007,4.);
#1298=CIRCLE('',#3011,2.4);
#1299=CIRCLE('',#3013,4.);
#1300=CIRCLE('',#3016,2.4);
#1301=CIRCLE('',#3018,4.);
#1302=CIRCLE('',#3024,3.);
#1303=CIRCLE('',#3025,4.45);
#1304=CIRCLE('',#3028,4.45);
#1305=CIRCLE('',#3030,3.);
#1306=CIRCLE('',#3032,2.4585);
#1307=CIRCLE('',#3034,2.4585);
#1308=CIRCLE('',#3051,1.0065);
#1309=CIRCLE('',#3052,1.0065);
#1310=CIRCLE('',#3053,1.0065);
#1311=CIRCLE('',#3055,4.5);
#1312=CIRCLE('',#3056,4.5);
#1313=CIRCLE('',#3057,2.1);
#1314=CIRCLE('',#3058,2.1);
#1315=CIRCLE('',#3059,4.5);
#1316=CIRCLE('',#3061,4.5);
#1317=CIRCLE('',#3062,4.5);
#1318=CIRCLE('',#3063,2.1);
#1319=CIRCLE('',#3064,2.1);
#1320=CIRCLE('',#3065,4.5);
#1321=CIRCLE('',#3077,1.07823);
#1322=CIRCLE('',#3078,1.07823);
#1323=CIRCLE('',#3084,0.59999999999999);
#1324=CIRCLE('',#3085,0.599999999999991);
#1325=CIRCLE('',#3087,0.999999999999994);
#1326=CIRCLE('',#3089,2.49999999999999);
#1327=CIRCLE('',#3090,2.49999999999999);
#1328=CIRCLE('',#3092,3.49999999999999);
#1329=CIRCLE('',#3094,3.49999999999999);
#1330=CIRCLE('',#3096,4.24999999999999);
#1331=CIRCLE('',#3098,4.24999999999999);
#1332=CIRCLE('',#3099,4.24999999999999);
#1333=CIRCLE('',#3102,1.07823);
#1334=CIRCLE('',#3106,0.349999999999995);
#1335=CIRCLE('',#3108,0.25);
#1336=CIRCLE('',#3110,0.25);
#1337=CIRCLE('',#3113,3.15000000000001);
#1338=CIRCLE('',#3116,3.15000000000001);
#1339=CIRCLE('',#3118,3.75000000000001);
#1340=CIRCLE('',#3121,4.25000000000001);
#1341=CIRCLE('',#3122,4.25000000000001);
#1342=CIRCLE('',#3124,3.75000000000001);
#1343=CIRCLE('',#3138,12.5);
#1344=CIRCLE('',#3139,12.5);
#1345=CIRCLE('',#3141,5.25);
#1346=CIRCLE('',#3143,3.15);
#1347=CIRCLE('',#3145,3.15);
#1348=CIRCLE('',#3147,5.25);
#1349=EDGE_LOOP('',(#408));
#1350=EDGE_LOOP('',(#409));
#1351=EDGE_LOOP('',(#410));
#1352=EDGE_LOOP('',(#411));
#1353=EDGE_LOOP('',(#412));
#1354=EDGE_LOOP('',(#413));
#1355=EDGE_LOOP('',(#414));
#1356=EDGE_LOOP('',(#415));
#1357=EDGE_LOOP('',(#416));
#1358=EDGE_LOOP('',(#417));
#1359=EDGE_LOOP('',(#418));
#1360=EDGE_LOOP('',(#419));
#1361=EDGE_LOOP('',(#420));
#1362=EDGE_LOOP('',(#421));
#1363=EDGE_LOOP('',(#422));
#1364=EDGE_LOOP('',(#423));
#1365=EDGE_LOOP('',(#424));
#1366=EDGE_LOOP('',(#425));
#1367=EDGE_LOOP('',(#426));
#1368=EDGE_LOOP('',(#427));
#1369=EDGE_LOOP('',(#428,#429,#430,#431));
#1370=EDGE_LOOP('',(#432,#433,#434,#435));
#1371=EDGE_LOOP('',(#436,#437,#438,#439));
#1372=EDGE_LOOP('',(#440,#441,#442,#443));
#1373=EDGE_LOOP('',(#444));
#1374=EDGE_LOOP('',(#445));
#1375=EDGE_LOOP('',(#446));
#1376=EDGE_LOOP('',(#447));
#1377=EDGE_LOOP('',(#448));
#1378=EDGE_LOOP('',(#449));
#1379=EDGE_LOOP('',(#450));
#1380=EDGE_LOOP('',(#451));
#1381=EDGE_LOOP('',(#452));
#1382=EDGE_LOOP('',(#453));
#1383=EDGE_LOOP('',(#454));
#1384=EDGE_LOOP('',(#455,#456,#457,#458));
#1385=EDGE_LOOP('',(#459));
#1386=EDGE_LOOP('',(#460));
#1387=EDGE_LOOP('',(#461));
#1388=EDGE_LOOP('',(#462));
#1389=EDGE_LOOP('',(#463));
#1390=EDGE_LOOP('',(#464));
#1391=EDGE_LOOP('',(#465));
#1392=EDGE_LOOP('',(#466));
#1393=EDGE_LOOP('',(#467));
#1394=EDGE_LOOP('',(#468));
#1395=EDGE_LOOP('',(#469));
#1396=EDGE_LOOP('',(#470,#471,#472,#473));
#1397=EDGE_LOOP('',(#474));
#1398=EDGE_LOOP('',(#475));
#1399=EDGE_LOOP('',(#476));
#1400=EDGE_LOOP('',(#477));
#1401=EDGE_LOOP('',(#478));
#1402=EDGE_LOOP('',(#479));
#1403=EDGE_LOOP('',(#480));
#1404=EDGE_LOOP('',(#481));
#1405=EDGE_LOOP('',(#482));
#1406=EDGE_LOOP('',(#483));
#1407=EDGE_LOOP('',(#484));
#1408=EDGE_LOOP('',(#485));
#1409=EDGE_LOOP('',(#486));
#1410=EDGE_LOOP('',(#487));
#1411=EDGE_LOOP('',(#488));
#1412=EDGE_LOOP('',(#489));
#1413=EDGE_LOOP('',(#490));
#1414=EDGE_LOOP('',(#491));
#1415=EDGE_LOOP('',(#492));
#1416=EDGE_LOOP('',(#493));
#1417=EDGE_LOOP('',(#494));
#1418=EDGE_LOOP('',(#495));
#1419=EDGE_LOOP('',(#496,#497));
#1420=EDGE_LOOP('',(#498,#499));
#1421=EDGE_LOOP('',(#500,#501));
#1422=EDGE_LOOP('',(#502,#503));
#1423=EDGE_LOOP('',(#504,#505));
#1424=EDGE_LOOP('',(#506,#507));
#1425=EDGE_LOOP('',(#508));
#1426=EDGE_LOOP('',(#509,#510,#511,#512,#513,#514,#515,#516,#517,#518,#519,
#520,#521,#522,#523,#524,#525,#526));
#1427=EDGE_LOOP('',(#527));
#1428=EDGE_LOOP('',(#528));
#1429=EDGE_LOOP('',(#529));
#1430=EDGE_LOOP('',(#530));
#1431=EDGE_LOOP('',(#531));
#1432=EDGE_LOOP('',(#532));
#1433=EDGE_LOOP('',(#533));
#1434=EDGE_LOOP('',(#534));
#1435=EDGE_LOOP('',(#535));
#1436=EDGE_LOOP('',(#536));
#1437=EDGE_LOOP('',(#537));
#1438=EDGE_LOOP('',(#538));
#1439=EDGE_LOOP('',(#539));
#1440=EDGE_LOOP('',(#540));
#1441=EDGE_LOOP('',(#541));
#1442=EDGE_LOOP('',(#542));
#1443=EDGE_LOOP('',(#543));
#1444=EDGE_LOOP('',(#544));
#1445=EDGE_LOOP('',(#545));
#1446=EDGE_LOOP('',(#546,#547,#548,#549,#550,#551));
#1447=EDGE_LOOP('',(#552));
#1448=EDGE_LOOP('',(#553,#554,#555,#556,#557,#558));
#1449=EDGE_LOOP('',(#559,#560,#561,#562,#563,#564));
#1450=EDGE_LOOP('',(#565,#566,#567,#568,#569,#570));
#1451=EDGE_LOOP('',(#571,#572,#573,#574,#575,#576));
#1452=EDGE_LOOP('',(#577,#578,#579,#580,#581,#582));
#1453=EDGE_LOOP('',(#583,#584,#585,#586,#587,#588));
#1454=EDGE_LOOP('',(#589));
#1455=EDGE_LOOP('',(#590));
#1456=EDGE_LOOP('',(#591));
#1457=EDGE_LOOP('',(#592,#593,#594,#595));
#1458=EDGE_LOOP('',(#596));
#1459=EDGE_LOOP('',(#597));
#1460=EDGE_LOOP('',(#598,#599,#600,#601));
#1461=EDGE_LOOP('',(#602,#603,#604,#605));
#1462=EDGE_LOOP('',(#606));
#1463=EDGE_LOOP('',(#607));
#1464=EDGE_LOOP('',(#608));
#1465=EDGE_LOOP('',(#609,#610,#611,#612));
#1466=EDGE_LOOP('',(#613,#614,#615,#616));
#1467=EDGE_LOOP('',(#617,#618,#619,#620));
#1468=EDGE_LOOP('',(#621));
#1469=EDGE_LOOP('',(#622));
#1470=EDGE_LOOP('',(#623));
#1471=EDGE_LOOP('',(#624));
#1472=EDGE_LOOP('',(#625));
#1473=EDGE_LOOP('',(#626));
#1474=EDGE_LOOP('',(#627));
#1475=EDGE_LOOP('',(#628));
#1476=EDGE_LOOP('',(#629));
#1477=EDGE_LOOP('',(#630));
#1478=EDGE_LOOP('',(#631));
#1479=EDGE_LOOP('',(#632));
#1480=EDGE_LOOP('',(#633));
#1481=EDGE_LOOP('',(#634));
#1482=EDGE_LOOP('',(#635));
#1483=EDGE_LOOP('',(#636));
#1484=EDGE_LOOP('',(#637));
#1485=EDGE_LOOP('',(#638,#639,#640,#641,#642,#643));
#1486=EDGE_LOOP('',(#644));
#1487=EDGE_LOOP('',(#645,#646,#647,#648,#649,#650));
#1488=EDGE_LOOP('',(#651));
#1489=EDGE_LOOP('',(#652));
#1490=EDGE_LOOP('',(#653));
#1491=EDGE_LOOP('',(#654));
#1492=EDGE_LOOP('',(#655));
#1493=EDGE_LOOP('',(#656));
#1494=EDGE_LOOP('',(#657));
#1495=EDGE_LOOP('',(#658));
#1496=EDGE_LOOP('',(#659));
#1497=EDGE_LOOP('',(#660,#661,#662,#663));
#1498=EDGE_LOOP('',(#664,#665,#666,#667));
#1499=EDGE_LOOP('',(#668,#669,#670,#671));
#1500=EDGE_LOOP('',(#672,#673,#674,#675));
#1501=EDGE_LOOP('',(#676,#677,#678,#679));
#1502=EDGE_LOOP('',(#680,#681,#682,#683));
#1503=EDGE_LOOP('',(#684,#685,#686,#687));
#1504=EDGE_LOOP('',(#688,#689,#690,#691));
#1505=EDGE_LOOP('',(#692,#693,#694,#695));
#1506=EDGE_LOOP('',(#696));
#1507=EDGE_LOOP('',(#697));
#1508=EDGE_LOOP('',(#698));
#1509=EDGE_LOOP('',(#699,#700,#701,#702));
#1510=EDGE_LOOP('',(#703));
#1511=EDGE_LOOP('',(#704));
#1512=EDGE_LOOP('',(#705));
#1513=EDGE_LOOP('',(#706));
#1514=EDGE_LOOP('',(#707));
#1515=EDGE_LOOP('',(#708,#709,#710,#711));
#1516=EDGE_LOOP('',(#712));
#1517=EDGE_LOOP('',(#713));
#1518=EDGE_LOOP('',(#714));
#1519=EDGE_LOOP('',(#715));
#1520=EDGE_LOOP('',(#716));
#1521=EDGE_LOOP('',(#717,#718,#719,#720));
#1522=EDGE_LOOP('',(#721));
#1523=EDGE_LOOP('',(#722));
#1524=EDGE_LOOP('',(#723));
#1525=EDGE_LOOP('',(#724));
#1526=EDGE_LOOP('',(#725));
#1527=EDGE_LOOP('',(#726));
#1528=EDGE_LOOP('',(#727));
#1529=EDGE_LOOP('',(#728));
#1530=EDGE_LOOP('',(#729));
#1531=EDGE_LOOP('',(#730));
#1532=EDGE_LOOP('',(#731));
#1533=EDGE_LOOP('',(#732));
#1534=EDGE_LOOP('',(#733));
#1535=EDGE_LOOP('',(#734));
#1536=EDGE_LOOP('',(#735));
#1537=EDGE_LOOP('',(#736));
#1538=EDGE_LOOP('',(#737));
#1539=EDGE_LOOP('',(#738));
#1540=EDGE_LOOP('',(#739));
#1541=EDGE_LOOP('',(#740));
#1542=EDGE_LOOP('',(#741));
#1543=EDGE_LOOP('',(#742,#743,#744,#745,#746,#747,#748));
#1544=EDGE_LOOP('',(#749,#750,#751,#752));
#1545=EDGE_LOOP('',(#753,#754,#755,#756,#757,#758,#759));
#1546=EDGE_LOOP('',(#760,#761,#762,#763));
#1547=EDGE_LOOP('',(#764));
#1548=EDGE_LOOP('',(#765));
#1549=EDGE_LOOP('',(#766));
#1550=EDGE_LOOP('',(#767));
#1551=EDGE_LOOP('',(#768));
#1552=EDGE_LOOP('',(#769));
#1553=EDGE_LOOP('',(#770));
#1554=EDGE_LOOP('',(#771));
#1555=EDGE_LOOP('',(#772));
#1556=EDGE_LOOP('',(#773));
#1557=EDGE_LOOP('',(#774));
#1558=EDGE_LOOP('',(#775));
#1559=EDGE_LOOP('',(#776,#777));
#1560=EDGE_LOOP('',(#778));
#1561=EDGE_LOOP('',(#779));
#1562=EDGE_LOOP('',(#780));
#1563=EDGE_LOOP('',(#781));
#1564=EDGE_LOOP('',(#782,#783,#784,#785));
#1565=EDGE_LOOP('',(#786,#787,#788,#789));
#1566=EDGE_LOOP('',(#790,#791,#792,#793));
#1567=EDGE_LOOP('',(#794));
#1568=EDGE_LOOP('',(#795));
#1569=EDGE_LOOP('',(#796));
#1570=EDGE_LOOP('',(#797));
#1571=EDGE_LOOP('',(#798));
#1572=EDGE_LOOP('',(#799));
#1573=EDGE_LOOP('',(#800));
#1574=EDGE_LOOP('',(#801));
#1575=EDGE_LOOP('',(#802,#803,#804,#805));
#1576=EDGE_LOOP('',(#806,#807,#808,#809));
#1577=EDGE_LOOP('',(#810));
#1578=EDGE_LOOP('',(#811));
#1579=EDGE_LOOP('',(#812));
#1580=EDGE_LOOP('',(#813));
#1581=EDGE_LOOP('',(#814,#815));
#1582=EDGE_LOOP('',(#816));
#1583=EDGE_LOOP('',(#817,#818));
#1584=EDGE_LOOP('',(#819));
#1585=EDGE_LOOP('',(#820));
#1586=EDGE_LOOP('',(#821,#822,#823,#824));
#1587=EDGE_LOOP('',(#825));
#1588=EDGE_LOOP('',(#826));
#1589=EDGE_LOOP('',(#827));
#1590=EDGE_LOOP('',(#828,#829,#830,#831));
#1591=EDGE_LOOP('',(#832));
#1592=EDGE_LOOP('',(#833));
#1593=EDGE_LOOP('',(#834));
#1594=EDGE_LOOP('',(#835));
#1595=EDGE_LOOP('',(#836));
#1596=EDGE_LOOP('',(#837));
#1597=EDGE_LOOP('',(#838));
#1598=EDGE_LOOP('',(#839));
#1599=EDGE_LOOP('',(#840));
#1600=EDGE_LOOP('',(#841));
#1601=EDGE_LOOP('',(#842));
#1602=EDGE_LOOP('',(#843));
#1603=FACE_BOUND('',#1349,.T.);
#1604=FACE_BOUND('',#1350,.T.);
#1605=FACE_BOUND('',#1351,.T.);
#1606=FACE_BOUND('',#1352,.T.);
#1607=FACE_BOUND('',#1353,.T.);
#1608=FACE_BOUND('',#1354,.T.);
#1609=FACE_BOUND('',#1355,.T.);
#1610=FACE_BOUND('',#1356,.T.);
#1611=FACE_BOUND('',#1357,.T.);
#1612=FACE_BOUND('',#1358,.T.);
#1613=FACE_BOUND('',#1359,.T.);
#1614=FACE_BOUND('',#1360,.T.);
#1615=FACE_BOUND('',#1361,.T.);
#1616=FACE_BOUND('',#1362,.T.);
#1617=FACE_BOUND('',#1363,.T.);
#1618=FACE_BOUND('',#1364,.T.);
#1619=FACE_BOUND('',#1365,.T.);
#1620=FACE_BOUND('',#1366,.T.);
#1621=FACE_BOUND('',#1367,.T.);
#1622=FACE_BOUND('',#1368,.T.);
#1623=FACE_BOUND('',#1369,.T.);
#1624=FACE_BOUND('',#1370,.T.);
#1625=FACE_BOUND('',#1371,.T.);
#1626=FACE_BOUND('',#1372,.T.);
#1627=FACE_BOUND('',#1373,.T.);
#1628=FACE_BOUND('',#1374,.T.);
#1629=FACE_BOUND('',#1375,.T.);
#1630=FACE_BOUND('',#1376,.T.);
#1631=FACE_BOUND('',#1377,.T.);
#1632=FACE_BOUND('',#1378,.T.);
#1633=FACE_BOUND('',#1379,.T.);
#1634=FACE_BOUND('',#1380,.T.);
#1635=FACE_BOUND('',#1381,.T.);
#1636=FACE_BOUND('',#1382,.T.);
#1637=FACE_BOUND('',#1383,.T.);
#1638=FACE_BOUND('',#1384,.T.);
#1639=FACE_BOUND('',#1385,.T.);
#1640=FACE_BOUND('',#1386,.T.);
#1641=FACE_BOUND('',#1387,.T.);
#1642=FACE_BOUND('',#1388,.T.);
#1643=FACE_BOUND('',#1389,.T.);
#1644=FACE_BOUND('',#1390,.T.);
#1645=FACE_BOUND('',#1391,.T.);
#1646=FACE_BOUND('',#1392,.T.);
#1647=FACE_BOUND('',#1393,.T.);
#1648=FACE_BOUND('',#1394,.T.);
#1649=FACE_BOUND('',#1395,.T.);
#1650=FACE_BOUND('',#1396,.T.);
#1651=FACE_BOUND('',#1397,.T.);
#1652=FACE_BOUND('',#1398,.T.);
#1653=FACE_BOUND('',#1399,.T.);
#1654=FACE_BOUND('',#1400,.T.);
#1655=FACE_BOUND('',#1401,.T.);
#1656=FACE_BOUND('',#1402,.T.);
#1657=FACE_BOUND('',#1403,.T.);
#1658=FACE_BOUND('',#1404,.T.);
#1659=FACE_BOUND('',#1405,.T.);
#1660=FACE_BOUND('',#1406,.T.);
#1661=FACE_BOUND('',#1407,.T.);
#1662=FACE_BOUND('',#1408,.T.);
#1663=FACE_BOUND('',#1409,.T.);
#1664=FACE_BOUND('',#1410,.T.);
#1665=FACE_BOUND('',#1411,.T.);
#1666=FACE_BOUND('',#1412,.T.);
#1667=FACE_BOUND('',#1413,.T.);
#1668=FACE_BOUND('',#1414,.T.);
#1669=FACE_BOUND('',#1415,.T.);
#1670=FACE_BOUND('',#1416,.T.);
#1671=FACE_BOUND('',#1417,.T.);
#1672=FACE_BOUND('',#1418,.T.);
#1673=FACE_BOUND('',#1419,.T.);
#1674=FACE_BOUND('',#1420,.T.);
#1675=FACE_BOUND('',#1421,.T.);
#1676=FACE_BOUND('',#1422,.T.);
#1677=FACE_BOUND('',#1423,.T.);
#1678=FACE_BOUND('',#1424,.T.);
#1679=FACE_BOUND('',#1425,.T.);
#1680=FACE_BOUND('',#1426,.T.);
#1681=FACE_BOUND('',#1427,.T.);
#1682=FACE_BOUND('',#1428,.T.);
#1683=FACE_BOUND('',#1429,.T.);
#1684=FACE_BOUND('',#1430,.T.);
#1685=FACE_BOUND('',#1431,.T.);
#1686=FACE_BOUND('',#1432,.T.);
#1687=FACE_BOUND('',#1433,.T.);
#1688=FACE_BOUND('',#1434,.T.);
#1689=FACE_BOUND('',#1435,.T.);
#1690=FACE_BOUND('',#1436,.T.);
#1691=FACE_BOUND('',#1437,.T.);
#1692=FACE_BOUND('',#1438,.T.);
#1693=FACE_BOUND('',#1439,.T.);
#1694=FACE_BOUND('',#1440,.T.);
#1695=FACE_BOUND('',#1441,.T.);
#1696=FACE_BOUND('',#1442,.T.);
#1697=FACE_BOUND('',#1443,.T.);
#1698=FACE_BOUND('',#1444,.T.);
#1699=FACE_BOUND('',#1445,.T.);
#1700=FACE_BOUND('',#1446,.T.);
#1701=FACE_BOUND('',#1447,.T.);
#1702=FACE_BOUND('',#1448,.T.);
#1703=FACE_BOUND('',#1449,.T.);
#1704=FACE_BOUND('',#1450,.T.);
#1705=FACE_BOUND('',#1451,.T.);
#1706=FACE_BOUND('',#1452,.T.);
#1707=FACE_BOUND('',#1453,.T.);
#1708=FACE_BOUND('',#1454,.T.);
#1709=FACE_BOUND('',#11,.T.);
#1710=FACE_BOUND('',#1455,.T.);
#1711=FACE_BOUND('',#1456,.T.);
#1712=FACE_BOUND('',#1457,.T.);
#1713=FACE_BOUND('',#1458,.T.);
#1714=FACE_BOUND('',#1459,.T.);
#1715=FACE_BOUND('',#1460,.T.);
#1716=FACE_BOUND('',#1461,.T.);
#1717=FACE_BOUND('',#1462,.T.);
#1718=FACE_BOUND('',#1463,.T.);
#1719=FACE_BOUND('',#1464,.T.);
#1720=FACE_BOUND('',#1465,.T.);
#1721=FACE_BOUND('',#1466,.T.);
#1722=FACE_BOUND('',#1467,.T.);
#1723=FACE_BOUND('',#1468,.T.);
#1724=FACE_BOUND('',#1469,.T.);
#1725=FACE_BOUND('',#1470,.T.);
#1726=FACE_BOUND('',#1471,.T.);
#1727=FACE_BOUND('',#1472,.T.);
#1728=FACE_BOUND('',#1473,.T.);
#1729=FACE_BOUND('',#1474,.T.);
#1730=FACE_BOUND('',#1475,.T.);
#1731=FACE_BOUND('',#1476,.T.);
#1732=FACE_BOUND('',#1477,.T.);
#1733=FACE_BOUND('',#1478,.T.);
#1734=FACE_BOUND('',#1479,.T.);
#1735=FACE_BOUND('',#1480,.T.);
#1736=FACE_BOUND('',#1481,.T.);
#1737=FACE_BOUND('',#1482,.T.);
#1738=FACE_BOUND('',#1483,.T.);
#1739=FACE_BOUND('',#1484,.T.);
#1740=FACE_BOUND('',#1485,.T.);
#1741=FACE_BOUND('',#1486,.T.);
#1742=FACE_BOUND('',#1487,.T.);
#1743=FACE_BOUND('',#1488,.T.);
#1744=FACE_BOUND('',#1489,.T.);
#1745=FACE_BOUND('',#1490,.T.);
#1746=FACE_BOUND('',#1491,.T.);
#1747=FACE_BOUND('',#1492,.T.);
#1748=FACE_BOUND('',#1493,.T.);
#1749=FACE_BOUND('',#1494,.T.);
#1750=FACE_BOUND('',#1495,.T.);
#1751=FACE_BOUND('',#1496,.T.);
#1752=FACE_BOUND('',#1497,.T.);
#1753=FACE_BOUND('',#1498,.T.);
#1754=FACE_BOUND('',#1499,.T.);
#1755=FACE_BOUND('',#1500,.T.);
#1756=FACE_BOUND('',#1501,.T.);
#1757=FACE_BOUND('',#1502,.T.);
#1758=FACE_BOUND('',#1503,.T.);
#1759=FACE_BOUND('',#1504,.T.);
#1760=FACE_BOUND('',#1505,.T.);
#1761=FACE_BOUND('',#1506,.T.);
#1762=FACE_BOUND('',#1507,.T.);
#1763=FACE_BOUND('',#1508,.T.);
#1764=FACE_BOUND('',#1509,.T.);
#1765=FACE_BOUND('',#1510,.T.);
#1766=FACE_BOUND('',#1511,.T.);
#1767=FACE_BOUND('',#1512,.T.);
#1768=FACE_BOUND('',#1513,.T.);
#1769=FACE_BOUND('',#1514,.T.);
#1770=FACE_BOUND('',#1515,.T.);
#1771=FACE_BOUND('',#1516,.T.);
#1772=FACE_BOUND('',#1517,.T.);
#1773=FACE_BOUND('',#1518,.T.);
#1774=FACE_BOUND('',#1519,.T.);
#1775=FACE_BOUND('',#1520,.T.);
#1776=FACE_BOUND('',#1521,.T.);
#1777=FACE_BOUND('',#1522,.T.);
#1778=FACE_BOUND('',#1523,.T.);
#1779=FACE_BOUND('',#1524,.T.);
#1780=FACE_BOUND('',#1525,.T.);
#1781=FACE_BOUND('',#1526,.T.);
#1782=FACE_BOUND('',#1527,.T.);
#1783=FACE_BOUND('',#1528,.T.);
#1784=FACE_BOUND('',#1529,.T.);
#1785=FACE_BOUND('',#1530,.T.);
#1786=FACE_BOUND('',#1531,.T.);
#1787=FACE_BOUND('',#1532,.T.);
#1788=FACE_BOUND('',#1533,.T.);
#1789=FACE_BOUND('',#1534,.T.);
#1790=FACE_BOUND('',#1535,.T.);
#1791=FACE_BOUND('',#1536,.T.);
#1792=FACE_BOUND('',#1537,.T.);
#1793=FACE_BOUND('',#1538,.T.);
#1794=FACE_BOUND('',#1539,.T.);
#1795=FACE_BOUND('',#1540,.T.);
#1796=FACE_BOUND('',#1541,.T.);
#1797=FACE_BOUND('',#1542,.T.);
#1798=FACE_BOUND('',#1543,.T.);
#1799=FACE_BOUND('',#1544,.T.);
#1800=FACE_BOUND('',#1545,.T.);
#1801=FACE_BOUND('',#1546,.T.);
#1802=FACE_BOUND('',#1547,.T.);
#1803=FACE_BOUND('',#1548,.T.);
#1804=FACE_BOUND('',#1549,.T.);
#1805=FACE_BOUND('',#1550,.T.);
#1806=FACE_BOUND('',#1551,.T.);
#1807=FACE_BOUND('',#1552,.T.);
#1808=FACE_BOUND('',#1553,.T.);
#1809=FACE_BOUND('',#1554,.T.);
#1810=FACE_BOUND('',#1555,.T.);
#1811=FACE_BOUND('',#1556,.T.);
#1812=FACE_BOUND('',#1557,.T.);
#1813=FACE_BOUND('',#1558,.T.);
#1814=FACE_BOUND('',#1559,.T.);
#1815=FACE_BOUND('',#1560,.T.);
#1816=FACE_BOUND('',#1561,.T.);
#1817=FACE_BOUND('',#1562,.T.);
#1818=FACE_BOUND('',#1563,.T.);
#1819=FACE_BOUND('',#1564,.T.);
#1820=FACE_BOUND('',#1565,.T.);
#1821=FACE_BOUND('',#1566,.T.);
#1822=FACE_BOUND('',#1567,.T.);
#1823=FACE_BOUND('',#1568,.T.);
#1824=FACE_BOUND('',#1569,.T.);
#1825=FACE_BOUND('',#1570,.T.);
#1826=FACE_BOUND('',#1571,.T.);
#1827=FACE_BOUND('',#1572,.T.);
#1828=FACE_BOUND('',#1573,.T.);
#1829=FACE_BOUND('',#1574,.T.);
#1830=FACE_BOUND('',#1575,.T.);
#1831=FACE_BOUND('',#1576,.T.);
#1832=FACE_BOUND('',#1577,.T.);
#1833=FACE_BOUND('',#1578,.T.);
#1834=FACE_BOUND('',#1579,.T.);
#1835=FACE_BOUND('',#1580,.T.);
#1836=FACE_BOUND('',#1581,.T.);
#1837=FACE_BOUND('',#1582,.T.);
#1838=FACE_BOUND('',#1583,.T.);
#1839=FACE_BOUND('',#1584,.T.);
#1840=FACE_BOUND('',#1585,.T.);
#1841=FACE_BOUND('',#1586,.T.);
#1842=FACE_BOUND('',#1587,.T.);
#1843=FACE_BOUND('',#1588,.T.);
#1844=FACE_BOUND('',#1589,.T.);
#1845=FACE_BOUND('',#12,.T.);
#1846=FACE_BOUND('',#1590,.T.);
#1847=FACE_BOUND('',#1591,.T.);
#1848=FACE_BOUND('',#1592,.T.);
#1849=FACE_BOUND('',#1593,.T.);
#1850=FACE_BOUND('',#1594,.T.);
#1851=FACE_BOUND('',#1595,.T.);
#1852=FACE_BOUND('',#1596,.T.);
#1853=FACE_BOUND('',#1597,.T.);
#1854=FACE_BOUND('',#1598,.T.);
#1855=FACE_BOUND('',#1599,.T.);
#1856=FACE_BOUND('',#1600,.T.);
#1857=FACE_BOUND('',#1601,.T.);
#1858=FACE_BOUND('',#1602,.T.);
#1859=CYLINDRICAL_SURFACE('',#2891,13.);
#1860=CYLINDRICAL_SURFACE('',#2896,15.);
#1861=CYLINDRICAL_SURFACE('',#2899,12.);
#1862=CYLINDRICAL_SURFACE('',#2941,13.5);
#1863=CYLINDRICAL_SURFACE('',#2942,13.5);
#1864=CYLINDRICAL_SURFACE('',#2943,13.5);
#1865=CYLINDRICAL_SURFACE('',#2944,1.621);
#1866=CYLINDRICAL_SURFACE('',#2945,1.621);
#1867=CYLINDRICAL_SURFACE('',#2946,1.621);
#1868=CYLINDRICAL_SURFACE('',#2947,1.621);
#1869=CYLINDRICAL_SURFACE('',#2948,2.4585);
#1870=CYLINDRICAL_SURFACE('',#2949,2.4585);
#1871=CYLINDRICAL_SURFACE('',#2950,2.4585);
#1872=CYLINDRICAL_SURFACE('',#2951,2.4585);
#1873=CYLINDRICAL_SURFACE('',#2969,5.);
#1874=CYLINDRICAL_SURFACE('',#2981,3.00000000000001);
#1875=CYLINDRICAL_SURFACE('',#2996,1.621);
#1876=CYLINDRICAL_SURFACE('',#3010,2.4);
#1877=CYLINDRICAL_SURFACE('',#3014,4.);
#1878=CYLINDRICAL_SURFACE('',#3015,2.4);
#1879=CYLINDRICAL_SURFACE('',#3019,4.);
#1880=CYLINDRICAL_SURFACE('',#3021,1.621);
#1881=CYLINDRICAL_SURFACE('',#3033,2.4585);
#1882=CYLINDRICAL_SURFACE('',#3066,4.5);
#1883=CYLINDRICAL_SURFACE('',#3067,2.1);
#1884=CYLINDRICAL_SURFACE('',#3068,2.1);
#1885=CYLINDRICAL_SURFACE('',#3069,4.5);
#1886=CYLINDRICAL_SURFACE('',#3070,4.5);
#1887=CYLINDRICAL_SURFACE('',#3071,1.0065);
#1888=CYLINDRICAL_SURFACE('',#3072,1.0065);
#1889=CYLINDRICAL_SURFACE('',#3073,1.0065);
#1890=CYLINDRICAL_SURFACE('',#3076,1.07823);
#1891=CYLINDRICAL_SURFACE('',#3083,0.599999999999991);
#1892=CYLINDRICAL_SURFACE('',#3088,2.49999999999999);
#1893=CYLINDRICAL_SURFACE('',#3093,3.49999999999999);
#1894=CYLINDRICAL_SURFACE('',#3097,4.24999999999999);
#1895=CYLINDRICAL_SURFACE('',#3111,0.25);
#1896=CYLINDRICAL_SURFACE('',#3115,3.15000000000001);
#1897=CYLINDRICAL_SURFACE('',#3119,4.25000000000001);
#1898=CYLINDRICAL_SURFACE('',#3127,1.07823);
#1899=CYLINDRICAL_SURFACE('',#3137,12.5);
#1900=CYLINDRICAL_SURFACE('',#3144,3.15);
#1901=CYLINDRICAL_SURFACE('',#3146,5.25);
#1902=ADVANCED_FACE('',(#1603,#1604),#1859,.T.);
#1903=ADVANCED_FACE('',(#1605),#347,.T.);
#1904=ADVANCED_FACE('',(#1606,#1607),#1860,.T.);
#1905=ADVANCED_FACE('',(#1608,#1609),#1861,.F.);
#1906=ADVANCED_FACE('',(#1610),#348,.F.);
#1907=ADVANCED_FACE('',(#1611,#1612),#339,.F.);
#1908=ADVANCED_FACE('',(#1613,#1614),#340,.T.);
#1909=ADVANCED_FACE('',(#1615,#1616),#341,.F.);
#1910=ADVANCED_FACE('',(#1617,#1618),#342,.T.);
#1911=ADVANCED_FACE('',(#1619,#1620),#343,.T.);
#1912=ADVANCED_FACE('',(#1621,#1622),#344,.T.);
#1913=ADVANCED_FACE('',(#1623),#349,.T.);
#1914=ADVANCED_FACE('',(#1624),#350,.T.);
#1915=ADVANCED_FACE('',(#1625),#351,.T.);
#1916=ADVANCED_FACE('',(#1626),#352,.T.);
#1917=ADVANCED_FACE('',(#1627,#1628,#1629,#1630,#1631,#1632,#1633,#1634,
#1635,#1636,#1637,#1638),#353,.F.);
#1918=ADVANCED_FACE('',(#1639,#1640,#1641,#1642,#1643,#1644,#1645,#1646,
#1647,#1648,#1649,#1650),#354,.T.);
#1919=ADVANCED_FACE('',(#1651,#1652),#1862,.F.);
#1920=ADVANCED_FACE('',(#1653,#1654),#1863,.F.);
#1921=ADVANCED_FACE('',(#1655,#1656),#1864,.F.);
#1922=ADVANCED_FACE('',(#1657,#1658),#1865,.F.);
#1923=ADVANCED_FACE('',(#1659,#1660),#1866,.F.);
#1924=ADVANCED_FACE('',(#1661,#1662),#1867,.F.);
#1925=ADVANCED_FACE('',(#1663,#1664),#1868,.F.);
#1926=ADVANCED_FACE('',(#1665,#1666),#1869,.F.);
#1927=ADVANCED_FACE('',(#1667,#1668),#1870,.F.);
#1928=ADVANCED_FACE('',(#1669,#1670),#1871,.F.);
#1929=ADVANCED_FACE('',(#1671,#1672),#1872,.F.);
#1930=ADVANCED_FACE('',(#1673),#36,.F.);
#1931=ADVANCED_FACE('',(#1674),#37,.F.);
#1932=ADVANCED_FACE('',(#1675),#38,.F.);
#1933=ADVANCED_FACE('',(#1676),#39,.F.);
#1934=ADVANCED_FACE('',(#1677),#40,.F.);
#1935=ADVANCED_FACE('',(#1678),#41,.F.);
#1936=ADVANCED_FACE('',(#1679,#1680),#355,.F.);
#1937=ADVANCED_FACE('',(#1681,#1682),#42,.T.);
#1938=ADVANCED_FACE('',(#1683,#1684),#1873,.T.);
#1939=ADVANCED_FACE('',(#1685,#1686),#43,.T.);
#1940=ADVANCED_FACE('',(#1687,#1688),#356,.F.);
#1941=ADVANCED_FACE('',(#1689,#1690),#345,.F.);
#1942=ADVANCED_FACE('',(#1691,#1692),#44,.T.);
#1943=ADVANCED_FACE('',(#1693,#1694),#346,.F.);
#1944=ADVANCED_FACE('',(#1695,#1696),#1874,.T.);
#1945=ADVANCED_FACE('',(#1697,#1698),#45,.T.);
#1946=ADVANCED_FACE('',(#1699),#357,.F.);
#1947=ADVANCED_FACE('',(#1700,#1701),#358,.F.);
#1948=ADVANCED_FACE('',(#1702),#359,.T.);
#1949=ADVANCED_FACE('',(#1703),#360,.T.);
#1950=ADVANCED_FACE('',(#1704),#361,.T.);
#1951=ADVANCED_FACE('',(#1705),#362,.T.);
#1952=ADVANCED_FACE('',(#1706),#363,.T.);
#1953=ADVANCED_FACE('',(#1707),#364,.T.);
#1954=ADVANCED_FACE('',(#1708,#1709),#46,.F.);
#1955=ADVANCED_FACE('',(#1710,#1711),#1875,.F.);
#1956=ADVANCED_FACE('',(#1712),#365,.F.);
#1957=ADVANCED_FACE('',(#1713,#1714,#1715),#366,.F.);
#1958=ADVANCED_FACE('',(#1716),#367,.F.);
#1959=ADVANCED_FACE('',(#1717,#1718,#1719,#1720),#368,.F.);
#1960=ADVANCED_FACE('',(#1721),#369,.T.);
#1961=ADVANCED_FACE('',(#1722),#370,.F.);
#1962=ADVANCED_FACE('',(#1723,#1724),#1876,.F.);
#1963=ADVANCED_FACE('',(#1725,#1726),#371,.F.);
#1964=ADVANCED_FACE('',(#1727,#1728),#1877,.F.);
#1965=ADVANCED_FACE('',(#1729,#1730),#1878,.F.);
#1966=ADVANCED_FACE('',(#1731,#1732),#372,.F.);
#1967=ADVANCED_FACE('',(#1733,#1734),#1879,.F.);
#1968=ADVANCED_FACE('',(#1735),#373,.F.);
#1969=ADVANCED_FACE('',(#1736,#1737),#1880,.F.);
#1970=ADVANCED_FACE('',(#1738,#1739),#374,.F.);
#1971=ADVANCED_FACE('',(#1740,#1741),#47,.T.);
#1972=ADVANCED_FACE('',(#1742,#1743),#48,.T.);
#1973=ADVANCED_FACE('',(#1744,#1745),#375,.F.);
#1974=ADVANCED_FACE('',(#1746,#1747),#49,.F.);
#1975=ADVANCED_FACE('',(#1748,#1749),#1881,.F.);
#1976=ADVANCED_FACE('',(#1750,#1751),#50,.F.);
#1977=ADVANCED_FACE('',(#1752),#376,.F.);
#1978=ADVANCED_FACE('',(#1753),#377,.F.);
#1979=ADVANCED_FACE('',(#1754),#378,.F.);
#1980=ADVANCED_FACE('',(#1755),#379,.F.);
#1981=ADVANCED_FACE('',(#1756),#380,.F.);
#1982=ADVANCED_FACE('',(#1757),#381,.F.);
#1983=ADVANCED_FACE('',(#1758),#382,.T.);
#1984=ADVANCED_FACE('',(#1759),#383,.T.);
#1985=ADVANCED_FACE('',(#1760),#384,.T.);
#1986=ADVANCED_FACE('',(#1761,#1762,#1763,#1764),#385,.T.);
#1987=ADVANCED_FACE('',(#1765,#1766,#1767,#1768,#1769,#1770),#386,.F.);
#1988=ADVANCED_FACE('',(#1771,#1772,#1773,#1774,#1775,#1776),#387,.T.);
#1989=ADVANCED_FACE('',(#1777,#1778,#1779),#1882,.F.);
#1990=ADVANCED_FACE('',(#1780,#1781),#1883,.F.);
#1991=ADVANCED_FACE('',(#1782,#1783),#1884,.F.);
#1992=ADVANCED_FACE('',(#1784,#1785,#1786),#1885,.F.);
#1993=ADVANCED_FACE('',(#1787,#1788,#1789),#1886,.F.);
#1994=ADVANCED_FACE('',(#1790,#1791),#1887,.F.);
#1995=ADVANCED_FACE('',(#1792,#1793),#1888,.F.);
#1996=ADVANCED_FACE('',(#1794,#1795),#1889,.F.);
#1997=ADVANCED_FACE('',(#1796,#1797),#1890,.F.);
#1998=ADVANCED_FACE('',(#1798),#388,.T.);
#1999=ADVANCED_FACE('',(#1799),#389,.T.);
#2000=ADVANCED_FACE('',(#1800),#390,.T.);
#2001=ADVANCED_FACE('',(#1801),#391,.F.);
#2002=ADVANCED_FACE('',(#1802,#1803),#1891,.T.);
#2003=ADVANCED_FACE('',(#1804,#1805),#392,.T.);
#2004=ADVANCED_FACE('',(#1806,#1807),#1892,.T.);
#2005=ADVANCED_FACE('',(#1808,#1809),#393,.T.);
#2006=ADVANCED_FACE('',(#1810,#1811),#1893,.T.);
#2007=ADVANCED_FACE('',(#1812,#1813),#394,.T.);
#2008=ADVANCED_FACE('',(#1814,#1815),#1894,.T.);
#2009=ADVANCED_FACE('',(#1816,#1817),#51,.T.);
#2010=ADVANCED_FACE('',(#1818,#1819),#395,.T.);
#2011=ADVANCED_FACE('',(#1820),#396,.T.);
#2012=ADVANCED_FACE('',(#1821),#397,.T.);
#2013=ADVANCED_FACE('',(#1822,#1823),#52,.T.);
#2014=ADVANCED_FACE('',(#1824,#1825),#398,.T.);
#2015=ADVANCED_FACE('',(#1826),#399,.T.);
#2016=ADVANCED_FACE('',(#1827,#1828),#1895,.F.);
#2017=ADVANCED_FACE('',(#1829,#1830),#400,.T.);
#2018=ADVANCED_FACE('',(#1831),#401,.T.);
#2019=ADVANCED_FACE('',(#1832,#1833),#1896,.T.);
#2020=ADVANCED_FACE('',(#1834,#1835),#402,.T.);
#2021=ADVANCED_FACE('',(#1836,#1837),#1897,.T.);
#2022=ADVANCED_FACE('',(#1838),#403,.T.);
#2023=ADVANCED_FACE('',(#1839,#1840),#53,.T.);
#2024=ADVANCED_FACE('',(#1841),#54,.T.);
#2025=ADVANCED_FACE('',(#1842,#1843),#1898,.F.);
#2026=ADVANCED_FACE('',(#1844,#1845),#55,.F.);
#2027=ADVANCED_FACE('',(#1846),#404,.F.);
#2028=ADVANCED_FACE('',(#1847,#1848),#1899,.T.);
#2029=ADVANCED_FACE('',(#1849,#1850),#405,.F.);
#2030=ADVANCED_FACE('',(#1851,#1852),#406,.T.);
#2031=ADVANCED_FACE('',(#1853,#1854),#1900,.F.);
#2032=ADVANCED_FACE('',(#1855,#1856),#1901,.F.);
#2033=ADVANCED_FACE('',(#1857,#1858),#407,.F.);
#2034=CLOSED_SHELL('',(#1902,#1903,#1904,#1905,#1906,#1907,#1908,#1909,
#1910,#1911,#1912));
#2035=CLOSED_SHELL('',(#1913,#1914,#1915,#1916,#1917,#1918,#1919,#1920,
#1921,#1922,#1923,#1924,#1925,#1926,#1927,#1928,#1929));
#2036=CLOSED_SHELL('',(#1930,#1931,#1932,#1933,#1934,#1935,#1936,#1937,
#1938,#1939,#1940,#1941,#1942,#1943,#1944,#1945,#1946,#1947,#1948,#1949,
#1950,#1951,#1952,#1953,#1954));
#2037=CLOSED_SHELL('',(#1955,#1956,#1957,#1958,#1959,#1960,#1961,#1962,
#1963,#1964,#1965,#1966,#1967,#1968,#1969));
#2038=CLOSED_SHELL('',(#1970,#1971,#1972,#1973,#1974,#1975,#1976,#1977,
#1978,#1979,#1980,#1981,#1982));
#2039=CLOSED_SHELL('',(#1983,#1984,#1985,#1986,#1987,#1988,#1989,#1990,
#1991,#1992,#1993,#1994,#1995,#1996));
#2040=CLOSED_SHELL('',(#1997,#1998,#1999,#2000,#2001,#2002,#2003,#2004,
#2005,#2006,#2007,#2008,#2009,#2010,#2011,#2012,#2013,#2014,#2015,#2016,
#2017,#2018,#2019,#2020,#2021,#2022,#2023,#2024,#2025,#2026,#2027));
#2041=CLOSED_SHELL('',(#2028,#2029,#2030,#2031,#2032,#2033));
#2042=STYLED_ITEM('',(#2159),#2864);
#2043=STYLED_ITEM('',(#2160),#1913);
#2044=STYLED_ITEM('',(#2161),#1914);
#2045=STYLED_ITEM('',(#2162),#1915);
#2046=STYLED_ITEM('',(#2163),#1916);
#2047=STYLED_ITEM('',(#2164),#1917);
#2048=STYLED_ITEM('',(#2165),#1918);
#2049=STYLED_ITEM('',(#2166),#1919);
#2050=STYLED_ITEM('',(#2167),#1920);
#2051=STYLED_ITEM('',(#2168),#1921);
#2052=STYLED_ITEM('',(#2169),#1922);
#2053=STYLED_ITEM('',(#2170),#1923);
#2054=STYLED_ITEM('',(#2171),#1924);
#2055=STYLED_ITEM('',(#2172),#1925);
#2056=STYLED_ITEM('',(#2173),#1926);
#2057=STYLED_ITEM('',(#2174),#1927);
#2058=STYLED_ITEM('',(#2175),#1928);
#2059=STYLED_ITEM('',(#2176),#1929);
#2060=STYLED_ITEM('',(#2177),#1930);
#2061=STYLED_ITEM('',(#2178),#1931);
#2062=STYLED_ITEM('',(#2179),#1932);
#2063=STYLED_ITEM('',(#2180),#1933);
#2064=STYLED_ITEM('',(#2181),#1934);
#2065=STYLED_ITEM('',(#2182),#1935);
#2066=STYLED_ITEM('',(#2183),#1936);
#2067=STYLED_ITEM('',(#2184),#1937);
#2068=STYLED_ITEM('',(#2185),#1938);
#2069=STYLED_ITEM('',(#2186),#1939);
#2070=STYLED_ITEM('',(#2187),#1940);
#2071=STYLED_ITEM('',(#2188),#1941);
#2072=STYLED_ITEM('',(#2189),#1942);
#2073=STYLED_ITEM('',(#2190),#1943);
#2074=STYLED_ITEM('',(#2191),#1944);
#2075=STYLED_ITEM('',(#2192),#1945);
#2076=STYLED_ITEM('',(#2193),#1946);
#2077=STYLED_ITEM('',(#2194),#1947);
#2078=STYLED_ITEM('',(#2195),#1948);
#2079=STYLED_ITEM('',(#2196),#1949);
#2080=STYLED_ITEM('',(#2197),#1950);
#2081=STYLED_ITEM('',(#2198),#1951);
#2082=STYLED_ITEM('',(#2199),#1952);
#2083=STYLED_ITEM('',(#2200),#1953);
#2084=STYLED_ITEM('',(#2201),#1954);
#2085=STYLED_ITEM('',(#2202),#1955);
#2086=STYLED_ITEM('',(#2203),#1956);
#2087=STYLED_ITEM('',(#2204),#1957);
#2088=STYLED_ITEM('',(#2205),#1958);
#2089=STYLED_ITEM('',(#2206),#1959);
#2090=STYLED_ITEM('',(#2207),#1960);
#2091=STYLED_ITEM('',(#2208),#1961);
#2092=STYLED_ITEM('',(#2209),#1962);
#2093=STYLED_ITEM('',(#2210),#1963);
#2094=STYLED_ITEM('',(#2211),#1964);
#2095=STYLED_ITEM('',(#2212),#1965);
#2096=STYLED_ITEM('',(#2213),#1966);
#2097=STYLED_ITEM('',(#2214),#1967);
#2098=STYLED_ITEM('',(#2215),#1968);
#2099=STYLED_ITEM('',(#2216),#1969);
#2100=STYLED_ITEM('',(#2217),#1970);
#2101=STYLED_ITEM('',(#2218),#1971);
#2102=STYLED_ITEM('',(#2219),#1972);
#2103=STYLED_ITEM('',(#2220),#1973);
#2104=STYLED_ITEM('',(#2221),#1974);
#2105=STYLED_ITEM('',(#2222),#1975);
#2106=STYLED_ITEM('',(#2223),#1976);
#2107=STYLED_ITEM('',(#2224),#1977);
#2108=STYLED_ITEM('',(#2225),#1978);
#2109=STYLED_ITEM('',(#2226),#1979);
#2110=STYLED_ITEM('',(#2227),#1980);
#2111=STYLED_ITEM('',(#2228),#1981);
#2112=STYLED_ITEM('',(#2229),#1982);
#2113=STYLED_ITEM('',(#2230),#1983);
#2114=STYLED_ITEM('',(#2231),#1984);
#2115=STYLED_ITEM('',(#2232),#1985);
#2116=STYLED_ITEM('',(#2233),#1986);
#2117=STYLED_ITEM('',(#2234),#1987);
#2118=STYLED_ITEM('',(#2235),#1988);
#2119=STYLED_ITEM('',(#2236),#1989);
#2120=STYLED_ITEM('',(#2237),#1990);
#2121=STYLED_ITEM('',(#2238),#1991);
#2122=STYLED_ITEM('',(#2239),#1992);
#2123=STYLED_ITEM('',(#2240),#1993);
#2124=STYLED_ITEM('',(#2241),#1994);
#2125=STYLED_ITEM('',(#2242),#1995);
#2126=STYLED_ITEM('',(#2243),#1996);
#2127=STYLED_ITEM('',(#2244),#1997);
#2128=STYLED_ITEM('',(#2245),#1998);
#2129=STYLED_ITEM('',(#2246),#1999);
#2130=STYLED_ITEM('',(#2247),#2000);
#2131=STYLED_ITEM('',(#2248),#2001);
#2132=STYLED_ITEM('',(#2249),#2002);
#2133=STYLED_ITEM('',(#2250),#2003);
#2134=STYLED_ITEM('',(#2251),#2004);
#2135=STYLED_ITEM('',(#2252),#2005);
#2136=STYLED_ITEM('',(#2253),#2006);
#2137=STYLED_ITEM('',(#2254),#2007);
#2138=STYLED_ITEM('',(#2255),#2008);
#2139=STYLED_ITEM('',(#2256),#2009);
#2140=STYLED_ITEM('',(#2257),#2010);
#2141=STYLED_ITEM('',(#2258),#2011);
#2142=STYLED_ITEM('',(#2259),#2012);
#2143=STYLED_ITEM('',(#2260),#2013);
#2144=STYLED_ITEM('',(#2261),#2014);
#2145=STYLED_ITEM('',(#2262),#2015);
#2146=STYLED_ITEM('',(#2263),#2016);
#2147=STYLED_ITEM('',(#2264),#2017);
#2148=STYLED_ITEM('',(#2265),#2018);
#2149=STYLED_ITEM('',(#2266),#2019);
#2150=STYLED_ITEM('',(#2267),#2020);
#2151=STYLED_ITEM('',(#2268),#2021);
#2152=STYLED_ITEM('',(#2269),#2022);
#2153=STYLED_ITEM('',(#2270),#2023);
#2154=STYLED_ITEM('',(#2271),#2024);
#2155=STYLED_ITEM('',(#2272),#2025);
#2156=STYLED_ITEM('',(#2273),#2026);
#2157=STYLED_ITEM('',(#2274),#2027);
#2158=STYLED_ITEM('',(#2275),#2871);
#2159=PRESENTATION_STYLE_ASSIGNMENT((#2276));
#2160=PRESENTATION_STYLE_ASSIGNMENT((#2277));
#2161=PRESENTATION_STYLE_ASSIGNMENT((#2278));
#2162=PRESENTATION_STYLE_ASSIGNMENT((#2279));
#2163=PRESENTATION_STYLE_ASSIGNMENT((#2280));
#2164=PRESENTATION_STYLE_ASSIGNMENT((#2281));
#2165=PRESENTATION_STYLE_ASSIGNMENT((#2282));
#2166=PRESENTATION_STYLE_ASSIGNMENT((#2283));
#2167=PRESENTATION_STYLE_ASSIGNMENT((#2284));
#2168=PRESENTATION_STYLE_ASSIGNMENT((#2285));
#2169=PRESENTATION_STYLE_ASSIGNMENT((#2286));
#2170=PRESENTATION_STYLE_ASSIGNMENT((#2287));
#2171=PRESENTATION_STYLE_ASSIGNMENT((#2288));
#2172=PRESENTATION_STYLE_ASSIGNMENT((#2289));
#2173=PRESENTATION_STYLE_ASSIGNMENT((#2290));
#2174=PRESENTATION_STYLE_ASSIGNMENT((#2291));
#2175=PRESENTATION_STYLE_ASSIGNMENT((#2292));
#2176=PRESENTATION_STYLE_ASSIGNMENT((#2293));
#2177=PRESENTATION_STYLE_ASSIGNMENT((#2294));
#2178=PRESENTATION_STYLE_ASSIGNMENT((#2295));
#2179=PRESENTATION_STYLE_ASSIGNMENT((#2296));
#2180=PRESENTATION_STYLE_ASSIGNMENT((#2297));
#2181=PRESENTATION_STYLE_ASSIGNMENT((#2298));
#2182=PRESENTATION_STYLE_ASSIGNMENT((#2299));
#2183=PRESENTATION_STYLE_ASSIGNMENT((#2300));
#2184=PRESENTATION_STYLE_ASSIGNMENT((#2301));
#2185=PRESENTATION_STYLE_ASSIGNMENT((#2302));
#2186=PRESENTATION_STYLE_ASSIGNMENT((#2303));
#2187=PRESENTATION_STYLE_ASSIGNMENT((#2304));
#2188=PRESENTATION_STYLE_ASSIGNMENT((#2305));
#2189=PRESENTATION_STYLE_ASSIGNMENT((#2306));
#2190=PRESENTATION_STYLE_ASSIGNMENT((#2307));
#2191=PRESENTATION_STYLE_ASSIGNMENT((#2308));
#2192=PRESENTATION_STYLE_ASSIGNMENT((#2309));
#2193=PRESENTATION_STYLE_ASSIGNMENT((#2310));
#2194=PRESENTATION_STYLE_ASSIGNMENT((#2311));
#2195=PRESENTATION_STYLE_ASSIGNMENT((#2312));
#2196=PRESENTATION_STYLE_ASSIGNMENT((#2313));
#2197=PRESENTATION_STYLE_ASSIGNMENT((#2314));
#2198=PRESENTATION_STYLE_ASSIGNMENT((#2315));
#2199=PRESENTATION_STYLE_ASSIGNMENT((#2316));
#2200=PRESENTATION_STYLE_ASSIGNMENT((#2317));
#2201=PRESENTATION_STYLE_ASSIGNMENT((#2318));
#2202=PRESENTATION_STYLE_ASSIGNMENT((#2319));
#2203=PRESENTATION_STYLE_ASSIGNMENT((#2320));
#2204=PRESENTATION_STYLE_ASSIGNMENT((#2321));
#2205=PRESENTATION_STYLE_ASSIGNMENT((#2322));
#2206=PRESENTATION_STYLE_ASSIGNMENT((#2323));
#2207=PRESENTATION_STYLE_ASSIGNMENT((#2324));
#2208=PRESENTATION_STYLE_ASSIGNMENT((#2325));
#2209=PRESENTATION_STYLE_ASSIGNMENT((#2326));
#2210=PRESENTATION_STYLE_ASSIGNMENT((#2327));
#2211=PRESENTATION_STYLE_ASSIGNMENT((#2328));
#2212=PRESENTATION_STYLE_ASSIGNMENT((#2329));
#2213=PRESENTATION_STYLE_ASSIGNMENT((#2330));
#2214=PRESENTATION_STYLE_ASSIGNMENT((#2331));
#2215=PRESENTATION_STYLE_ASSIGNMENT((#2332));
#2216=PRESENTATION_STYLE_ASSIGNMENT((#2333));
#2217=PRESENTATION_STYLE_ASSIGNMENT((#2334));
#2218=PRESENTATION_STYLE_ASSIGNMENT((#2335));
#2219=PRESENTATION_STYLE_ASSIGNMENT((#2336));
#2220=PRESENTATION_STYLE_ASSIGNMENT((#2337));
#2221=PRESENTATION_STYLE_ASSIGNMENT((#2338));
#2222=PRESENTATION_STYLE_ASSIGNMENT((#2339));
#2223=PRESENTATION_STYLE_ASSIGNMENT((#2340));
#2224=PRESENTATION_STYLE_ASSIGNMENT((#2341));
#2225=PRESENTATION_STYLE_ASSIGNMENT((#2342));
#2226=PRESENTATION_STYLE_ASSIGNMENT((#2343));
#2227=PRESENTATION_STYLE_ASSIGNMENT((#2344));
#2228=PRESENTATION_STYLE_ASSIGNMENT((#2345));
#2229=PRESENTATION_STYLE_ASSIGNMENT((#2346));
#2230=PRESENTATION_STYLE_ASSIGNMENT((#2347));
#2231=PRESENTATION_STYLE_ASSIGNMENT((#2348));
#2232=PRESENTATION_STYLE_ASSIGNMENT((#2349));
#2233=PRESENTATION_STYLE_ASSIGNMENT((#2350));
#2234=PRESENTATION_STYLE_ASSIGNMENT((#2351));
#2235=PRESENTATION_STYLE_ASSIGNMENT((#2352));
#2236=PRESENTATION_STYLE_ASSIGNMENT((#2353));
#2237=PRESENTATION_STYLE_ASSIGNMENT((#2354));
#2238=PRESENTATION_STYLE_ASSIGNMENT((#2355));
#2239=PRESENTATION_STYLE_ASSIGNMENT((#2356));
#2240=PRESENTATION_STYLE_ASSIGNMENT((#2357));
#2241=PRESENTATION_STYLE_ASSIGNMENT((#2358));
#2242=PRESENTATION_STYLE_ASSIGNMENT((#2359));
#2243=PRESENTATION_STYLE_ASSIGNMENT((#2360));
#2244=PRESENTATION_STYLE_ASSIGNMENT((#2361));
#2245=PRESENTATION_STYLE_ASSIGNMENT((#2362));
#2246=PRESENTATION_STYLE_ASSIGNMENT((#2363));
#2247=PRESENTATION_STYLE_ASSIGNMENT((#2364));
#2248=PRESENTATION_STYLE_ASSIGNMENT((#2365));
#2249=PRESENTATION_STYLE_ASSIGNMENT((#2366));
#2250=PRESENTATION_STYLE_ASSIGNMENT((#2367));
#2251=PRESENTATION_STYLE_ASSIGNMENT((#2368));
#2252=PRESENTATION_STYLE_ASSIGNMENT((#2369));
#2253=PRESENTATION_STYLE_ASSIGNMENT((#2370));
#2254=PRESENTATION_STYLE_ASSIGNMENT((#2371));
#2255=PRESENTATION_STYLE_ASSIGNMENT((#2372));
#2256=PRESENTATION_STYLE_ASSIGNMENT((#2373));
#2257=PRESENTATION_STYLE_ASSIGNMENT((#2374));
#2258=PRESENTATION_STYLE_ASSIGNMENT((#2375));
#2259=PRESENTATION_STYLE_ASSIGNMENT((#2376));
#2260=PRESENTATION_STYLE_ASSIGNMENT((#2377));
#2261=PRESENTATION_STYLE_ASSIGNMENT((#2378));
#2262=PRESENTATION_STYLE_ASSIGNMENT((#2379));
#2263=PRESENTATION_STYLE_ASSIGNMENT((#2380));
#2264=PRESENTATION_STYLE_ASSIGNMENT((#2381));
#2265=PRESENTATION_STYLE_ASSIGNMENT((#2382));
#2266=PRESENTATION_STYLE_ASSIGNMENT((#2383));
#2267=PRESENTATION_STYLE_ASSIGNMENT((#2384));
#2268=PRESENTATION_STYLE_ASSIGNMENT((#2385));
#2269=PRESENTATION_STYLE_ASSIGNMENT((#2386));
#2270=PRESENTATION_STYLE_ASSIGNMENT((#2387));
#2271=PRESENTATION_STYLE_ASSIGNMENT((#2388));
#2272=PRESENTATION_STYLE_ASSIGNMENT((#2389));
#2273=PRESENTATION_STYLE_ASSIGNMENT((#2390));
#2274=PRESENTATION_STYLE_ASSIGNMENT((#2391));
#2275=PRESENTATION_STYLE_ASSIGNMENT((#2392));
#2276=SURFACE_STYLE_USAGE(.BOTH.,#2393);
#2277=SURFACE_STYLE_USAGE(.BOTH.,#2394);
#2278=SURFACE_STYLE_USAGE(.BOTH.,#2395);
#2279=SURFACE_STYLE_USAGE(.BOTH.,#2396);
#2280=SURFACE_STYLE_USAGE(.BOTH.,#2397);
#2281=SURFACE_STYLE_USAGE(.BOTH.,#2398);
#2282=SURFACE_STYLE_USAGE(.BOTH.,#2399);
#2283=SURFACE_STYLE_USAGE(.BOTH.,#2400);
#2284=SURFACE_STYLE_USAGE(.BOTH.,#2401);
#2285=SURFACE_STYLE_USAGE(.BOTH.,#2402);
#2286=SURFACE_STYLE_USAGE(.BOTH.,#2403);
#2287=SURFACE_STYLE_USAGE(.BOTH.,#2404);
#2288=SURFACE_STYLE_USAGE(.BOTH.,#2405);
#2289=SURFACE_STYLE_USAGE(.BOTH.,#2406);
#2290=SURFACE_STYLE_USAGE(.BOTH.,#2407);
#2291=SURFACE_STYLE_USAGE(.BOTH.,#2408);
#2292=SURFACE_STYLE_USAGE(.BOTH.,#2409);
#2293=SURFACE_STYLE_USAGE(.BOTH.,#2410);
#2294=SURFACE_STYLE_USAGE(.BOTH.,#2411);
#2295=SURFACE_STYLE_USAGE(.BOTH.,#2412);
#2296=SURFACE_STYLE_USAGE(.BOTH.,#2413);
#2297=SURFACE_STYLE_USAGE(.BOTH.,#2414);
#2298=SURFACE_STYLE_USAGE(.BOTH.,#2415);
#2299=SURFACE_STYLE_USAGE(.BOTH.,#2416);
#2300=SURFACE_STYLE_USAGE(.BOTH.,#2417);
#2301=SURFACE_STYLE_USAGE(.BOTH.,#2418);
#2302=SURFACE_STYLE_USAGE(.BOTH.,#2419);
#2303=SURFACE_STYLE_USAGE(.BOTH.,#2420);
#2304=SURFACE_STYLE_USAGE(.BOTH.,#2421);
#2305=SURFACE_STYLE_USAGE(.BOTH.,#2422);
#2306=SURFACE_STYLE_USAGE(.BOTH.,#2423);
#2307=SURFACE_STYLE_USAGE(.BOTH.,#2424);
#2308=SURFACE_STYLE_USAGE(.BOTH.,#2425);
#2309=SURFACE_STYLE_USAGE(.BOTH.,#2426);
#2310=SURFACE_STYLE_USAGE(.BOTH.,#2427);
#2311=SURFACE_STYLE_USAGE(.BOTH.,#2428);
#2312=SURFACE_STYLE_USAGE(.BOTH.,#2429);
#2313=SURFACE_STYLE_USAGE(.BOTH.,#2430);
#2314=SURFACE_STYLE_USAGE(.BOTH.,#2431);
#2315=SURFACE_STYLE_USAGE(.BOTH.,#2432);
#2316=SURFACE_STYLE_USAGE(.BOTH.,#2433);
#2317=SURFACE_STYLE_USAGE(.BOTH.,#2434);
#2318=SURFACE_STYLE_USAGE(.BOTH.,#2435);
#2319=SURFACE_STYLE_USAGE(.BOTH.,#2436);
#2320=SURFACE_STYLE_USAGE(.BOTH.,#2437);
#2321=SURFACE_STYLE_USAGE(.BOTH.,#2438);
#2322=SURFACE_STYLE_USAGE(.BOTH.,#2439);
#2323=SURFACE_STYLE_USAGE(.BOTH.,#2440);
#2324=SURFACE_STYLE_USAGE(.BOTH.,#2441);
#2325=SURFACE_STYLE_USAGE(.BOTH.,#2442);
#2326=SURFACE_STYLE_USAGE(.BOTH.,#2443);
#2327=SURFACE_STYLE_USAGE(.BOTH.,#2444);
#2328=SURFACE_STYLE_USAGE(.BOTH.,#2445);
#2329=SURFACE_STYLE_USAGE(.BOTH.,#2446);
#2330=SURFACE_STYLE_USAGE(.BOTH.,#2447);
#2331=SURFACE_STYLE_USAGE(.BOTH.,#2448);
#2332=SURFACE_STYLE_USAGE(.BOTH.,#2449);
#2333=SURFACE_STYLE_USAGE(.BOTH.,#2450);
#2334=SURFACE_STYLE_USAGE(.BOTH.,#2451);
#2335=SURFACE_STYLE_USAGE(.BOTH.,#2452);
#2336=SURFACE_STYLE_USAGE(.BOTH.,#2453);
#2337=SURFACE_STYLE_USAGE(.BOTH.,#2454);
#2338=SURFACE_STYLE_USAGE(.BOTH.,#2455);
#2339=SURFACE_STYLE_USAGE(.BOTH.,#2456);
#2340=SURFACE_STYLE_USAGE(.BOTH.,#2457);
#2341=SURFACE_STYLE_USAGE(.BOTH.,#2458);
#2342=SURFACE_STYLE_USAGE(.BOTH.,#2459);
#2343=SURFACE_STYLE_USAGE(.BOTH.,#2460);
#2344=SURFACE_STYLE_USAGE(.BOTH.,#2461);
#2345=SURFACE_STYLE_USAGE(.BOTH.,#2462);
#2346=SURFACE_STYLE_USAGE(.BOTH.,#2463);
#2347=SURFACE_STYLE_USAGE(.BOTH.,#2464);
#2348=SURFACE_STYLE_USAGE(.BOTH.,#2465);
#2349=SURFACE_STYLE_USAGE(.BOTH.,#2466);
#2350=SURFACE_STYLE_USAGE(.BOTH.,#2467);
#2351=SURFACE_STYLE_USAGE(.BOTH.,#2468);
#2352=SURFACE_STYLE_USAGE(.BOTH.,#2469);
#2353=SURFACE_STYLE_USAGE(.BOTH.,#2470);
#2354=SURFACE_STYLE_USAGE(.BOTH.,#2471);
#2355=SURFACE_STYLE_USAGE(.BOTH.,#2472);
#2356=SURFACE_STYLE_USAGE(.BOTH.,#2473);
#2357=SURFACE_STYLE_USAGE(.BOTH.,#2474);
#2358=SURFACE_STYLE_USAGE(.BOTH.,#2475);
#2359=SURFACE_STYLE_USAGE(.BOTH.,#2476);
#2360=SURFACE_STYLE_USAGE(.BOTH.,#2477);
#2361=SURFACE_STYLE_USAGE(.BOTH.,#2478);
#2362=SURFACE_STYLE_USAGE(.BOTH.,#2479);
#2363=SURFACE_STYLE_USAGE(.BOTH.,#2480);
#2364=SURFACE_STYLE_USAGE(.BOTH.,#2481);
#2365=SURFACE_STYLE_USAGE(.BOTH.,#2482);
#2366=SURFACE_STYLE_USAGE(.BOTH.,#2483);
#2367=SURFACE_STYLE_USAGE(.BOTH.,#2484);
#2368=SURFACE_STYLE_USAGE(.BOTH.,#2485);
#2369=SURFACE_STYLE_USAGE(.BOTH.,#2486);
#2370=SURFACE_STYLE_USAGE(.BOTH.,#2487);
#2371=SURFACE_STYLE_USAGE(.BOTH.,#2488);
#2372=SURFACE_STYLE_USAGE(.BOTH.,#2489);
#2373=SURFACE_STYLE_USAGE(.BOTH.,#2490);
#2374=SURFACE_STYLE_USAGE(.BOTH.,#2491);
#2375=SURFACE_STYLE_USAGE(.BOTH.,#2492);
#2376=SURFACE_STYLE_USAGE(.BOTH.,#2493);
#2377=SURFACE_STYLE_USAGE(.BOTH.,#2494);
#2378=SURFACE_STYLE_USAGE(.BOTH.,#2495);
#2379=SURFACE_STYLE_USAGE(.BOTH.,#2496);
#2380=SURFACE_STYLE_USAGE(.BOTH.,#2497);
#2381=SURFACE_STYLE_USAGE(.BOTH.,#2498);
#2382=SURFACE_STYLE_USAGE(.BOTH.,#2499);
#2383=SURFACE_STYLE_USAGE(.BOTH.,#2500);
#2384=SURFACE_STYLE_USAGE(.BOTH.,#2501);
#2385=SURFACE_STYLE_USAGE(.BOTH.,#2502);
#2386=SURFACE_STYLE_USAGE(.BOTH.,#2503);
#2387=SURFACE_STYLE_USAGE(.BOTH.,#2504);
#2388=SURFACE_STYLE_USAGE(.BOTH.,#2505);
#2389=SURFACE_STYLE_USAGE(.BOTH.,#2506);
#2390=SURFACE_STYLE_USAGE(.BOTH.,#2507);
#2391=SURFACE_STYLE_USAGE(.BOTH.,#2508);
#2392=SURFACE_STYLE_USAGE(.BOTH.,#2509);
#2393=SURFACE_SIDE_STYLE('',(#2512,#2510));
#2394=SURFACE_SIDE_STYLE('',(#2513));
#2395=SURFACE_SIDE_STYLE('',(#2514));
#2396=SURFACE_SIDE_STYLE('',(#2515));
#2397=SURFACE_SIDE_STYLE('',(#2516));
#2398=SURFACE_SIDE_STYLE('',(#2517));
#2399=SURFACE_SIDE_STYLE('',(#2518));
#2400=SURFACE_SIDE_STYLE('',(#2519));
#2401=SURFACE_SIDE_STYLE('',(#2520));
#2402=SURFACE_SIDE_STYLE('',(#2521));
#2403=SURFACE_SIDE_STYLE('',(#2522));
#2404=SURFACE_SIDE_STYLE('',(#2523));
#2405=SURFACE_SIDE_STYLE('',(#2524));
#2406=SURFACE_SIDE_STYLE('',(#2525));
#2407=SURFACE_SIDE_STYLE('',(#2526));
#2408=SURFACE_SIDE_STYLE('',(#2527));
#2409=SURFACE_SIDE_STYLE('',(#2528));
#2410=SURFACE_SIDE_STYLE('',(#2529));
#2411=SURFACE_SIDE_STYLE('',(#2530));
#2412=SURFACE_SIDE_STYLE('',(#2531));
#2413=SURFACE_SIDE_STYLE('',(#2532));
#2414=SURFACE_SIDE_STYLE('',(#2533));
#2415=SURFACE_SIDE_STYLE('',(#2534));
#2416=SURFACE_SIDE_STYLE('',(#2535));
#2417=SURFACE_SIDE_STYLE('',(#2536));
#2418=SURFACE_SIDE_STYLE('',(#2537));
#2419=SURFACE_SIDE_STYLE('',(#2538));
#2420=SURFACE_SIDE_STYLE('',(#2539));
#2421=SURFACE_SIDE_STYLE('',(#2540));
#2422=SURFACE_SIDE_STYLE('',(#2541));
#2423=SURFACE_SIDE_STYLE('',(#2542));
#2424=SURFACE_SIDE_STYLE('',(#2543));
#2425=SURFACE_SIDE_STYLE('',(#2544));
#2426=SURFACE_SIDE_STYLE('',(#2545));
#2427=SURFACE_SIDE_STYLE('',(#2546));
#2428=SURFACE_SIDE_STYLE('',(#2547));
#2429=SURFACE_SIDE_STYLE('',(#2548));
#2430=SURFACE_SIDE_STYLE('',(#2549));
#2431=SURFACE_SIDE_STYLE('',(#2550));
#2432=SURFACE_SIDE_STYLE('',(#2551));
#2433=SURFACE_SIDE_STYLE('',(#2552));
#2434=SURFACE_SIDE_STYLE('',(#2553));
#2435=SURFACE_SIDE_STYLE('',(#2554));
#2436=SURFACE_SIDE_STYLE('',(#2555));
#2437=SURFACE_SIDE_STYLE('',(#2556));
#2438=SURFACE_SIDE_STYLE('',(#2557));
#2439=SURFACE_SIDE_STYLE('',(#2558));
#2440=SURFACE_SIDE_STYLE('',(#2559));
#2441=SURFACE_SIDE_STYLE('',(#2560));
#2442=SURFACE_SIDE_STYLE('',(#2561));
#2443=SURFACE_SIDE_STYLE('',(#2562));
#2444=SURFACE_SIDE_STYLE('',(#2563));
#2445=SURFACE_SIDE_STYLE('',(#2564));
#2446=SURFACE_SIDE_STYLE('',(#2565));
#2447=SURFACE_SIDE_STYLE('',(#2566));
#2448=SURFACE_SIDE_STYLE('',(#2567));
#2449=SURFACE_SIDE_STYLE('',(#2568));
#2450=SURFACE_SIDE_STYLE('',(#2569));
#2451=SURFACE_SIDE_STYLE('',(#2570));
#2452=SURFACE_SIDE_STYLE('',(#2571));
#2453=SURFACE_SIDE_STYLE('',(#2572));
#2454=SURFACE_SIDE_STYLE('',(#2573));
#2455=SURFACE_SIDE_STYLE('',(#2574));
#2456=SURFACE_SIDE_STYLE('',(#2575));
#2457=SURFACE_SIDE_STYLE('',(#2576));
#2458=SURFACE_SIDE_STYLE('',(#2577));
#2459=SURFACE_SIDE_STYLE('',(#2578));
#2460=SURFACE_SIDE_STYLE('',(#2579));
#2461=SURFACE_SIDE_STYLE('',(#2580));
#2462=SURFACE_SIDE_STYLE('',(#2581));
#2463=SURFACE_SIDE_STYLE('',(#2582));
#2464=SURFACE_SIDE_STYLE('',(#2583));
#2465=SURFACE_SIDE_STYLE('',(#2584));
#2466=SURFACE_SIDE_STYLE('',(#2585));
#2467=SURFACE_SIDE_STYLE('',(#2586));
#2468=SURFACE_SIDE_STYLE('',(#2587));
#2469=SURFACE_SIDE_STYLE('',(#2588));
#2470=SURFACE_SIDE_STYLE('',(#2589));
#2471=SURFACE_SIDE_STYLE('',(#2590));
#2472=SURFACE_SIDE_STYLE('',(#2591));
#2473=SURFACE_SIDE_STYLE('',(#2592));
#2474=SURFACE_SIDE_STYLE('',(#2593));
#2475=SURFACE_SIDE_STYLE('',(#2594));
#2476=SURFACE_SIDE_STYLE('',(#2595));
#2477=SURFACE_SIDE_STYLE('',(#2596));
#2478=SURFACE_SIDE_STYLE('',(#2597));
#2479=SURFACE_SIDE_STYLE('',(#2598));
#2480=SURFACE_SIDE_STYLE('',(#2599));
#2481=SURFACE_SIDE_STYLE('',(#2600));
#2482=SURFACE_SIDE_STYLE('',(#2601));
#2483=SURFACE_SIDE_STYLE('',(#2602));
#2484=SURFACE_SIDE_STYLE('',(#2603));
#2485=SURFACE_SIDE_STYLE('',(#2604));
#2486=SURFACE_SIDE_STYLE('',(#2605));
#2487=SURFACE_SIDE_STYLE('',(#2606));
#2488=SURFACE_SIDE_STYLE('',(#2607));
#2489=SURFACE_SIDE_STYLE('',(#2608));
#2490=SURFACE_SIDE_STYLE('',(#2609));
#2491=SURFACE_SIDE_STYLE('',(#2610));
#2492=SURFACE_SIDE_STYLE('',(#2611));
#2493=SURFACE_SIDE_STYLE('',(#2612));
#2494=SURFACE_SIDE_STYLE('',(#2613));
#2495=SURFACE_SIDE_STYLE('',(#2614));
#2496=SURFACE_SIDE_STYLE('',(#2615));
#2497=SURFACE_SIDE_STYLE('',(#2616));
#2498=SURFACE_SIDE_STYLE('',(#2617));
#2499=SURFACE_SIDE_STYLE('',(#2618));
#2500=SURFACE_SIDE_STYLE('',(#2619));
#2501=SURFACE_SIDE_STYLE('',(#2620));
#2502=SURFACE_SIDE_STYLE('',(#2621));
#2503=SURFACE_SIDE_STYLE('',(#2622));
#2504=SURFACE_SIDE_STYLE('',(#2623));
#2505=SURFACE_SIDE_STYLE('',(#2624));
#2506=SURFACE_SIDE_STYLE('',(#2625));
#2507=SURFACE_SIDE_STYLE('',(#2626));
#2508=SURFACE_SIDE_STYLE('',(#2627));
#2509=SURFACE_SIDE_STYLE('',(#2628));
#2510=SURFACE_STYLE_RENDERING_WITH_PROPERTIES(.CONSTANT_SHADING.,#2863,
(#2511));
#2511=SURFACE_STYLE_TRANSPARENT(0.5);
#2512=SURFACE_STYLE_FILL_AREA(#2629);
#2513=SURFACE_STYLE_FILL_AREA(#2630);
#2514=SURFACE_STYLE_FILL_AREA(#2631);
#2515=SURFACE_STYLE_FILL_AREA(#2632);
#2516=SURFACE_STYLE_FILL_AREA(#2633);
#2517=SURFACE_STYLE_FILL_AREA(#2634);
#2518=SURFACE_STYLE_FILL_AREA(#2635);
#2519=SURFACE_STYLE_FILL_AREA(#2636);
#2520=SURFACE_STYLE_FILL_AREA(#2637);
#2521=SURFACE_STYLE_FILL_AREA(#2638);
#2522=SURFACE_STYLE_FILL_AREA(#2639);
#2523=SURFACE_STYLE_FILL_AREA(#2640);
#2524=SURFACE_STYLE_FILL_AREA(#2641);
#2525=SURFACE_STYLE_FILL_AREA(#2642);
#2526=SURFACE_STYLE_FILL_AREA(#2643);
#2527=SURFACE_STYLE_FILL_AREA(#2644);
#2528=SURFACE_STYLE_FILL_AREA(#2645);
#2529=SURFACE_STYLE_FILL_AREA(#2646);
#2530=SURFACE_STYLE_FILL_AREA(#2647);
#2531=SURFACE_STYLE_FILL_AREA(#2648);
#2532=SURFACE_STYLE_FILL_AREA(#2649);
#2533=SURFACE_STYLE_FILL_AREA(#2650);
#2534=SURFACE_STYLE_FILL_AREA(#2651);
#2535=SURFACE_STYLE_FILL_AREA(#2652);
#2536=SURFACE_STYLE_FILL_AREA(#2653);
#2537=SURFACE_STYLE_FILL_AREA(#2654);
#2538=SURFACE_STYLE_FILL_AREA(#2655);
#2539=SURFACE_STYLE_FILL_AREA(#2656);
#2540=SURFACE_STYLE_FILL_AREA(#2657);
#2541=SURFACE_STYLE_FILL_AREA(#2658);
#2542=SURFACE_STYLE_FILL_AREA(#2659);
#2543=SURFACE_STYLE_FILL_AREA(#2660);
#2544=SURFACE_STYLE_FILL_AREA(#2661);
#2545=SURFACE_STYLE_FILL_AREA(#2662);
#2546=SURFACE_STYLE_FILL_AREA(#2663);
#2547=SURFACE_STYLE_FILL_AREA(#2664);
#2548=SURFACE_STYLE_FILL_AREA(#2665);
#2549=SURFACE_STYLE_FILL_AREA(#2666);
#2550=SURFACE_STYLE_FILL_AREA(#2667);
#2551=SURFACE_STYLE_FILL_AREA(#2668);
#2552=SURFACE_STYLE_FILL_AREA(#2669);
#2553=SURFACE_STYLE_FILL_AREA(#2670);
#2554=SURFACE_STYLE_FILL_AREA(#2671);
#2555=SURFACE_STYLE_FILL_AREA(#2672);
#2556=SURFACE_STYLE_FILL_AREA(#2673);
#2557=SURFACE_STYLE_FILL_AREA(#2674);
#2558=SURFACE_STYLE_FILL_AREA(#2675);
#2559=SURFACE_STYLE_FILL_AREA(#2676);
#2560=SURFACE_STYLE_FILL_AREA(#2677);
#2561=SURFACE_STYLE_FILL_AREA(#2678);
#2562=SURFACE_STYLE_FILL_AREA(#2679);
#2563=SURFACE_STYLE_FILL_AREA(#2680);
#2564=SURFACE_STYLE_FILL_AREA(#2681);
#2565=SURFACE_STYLE_FILL_AREA(#2682);
#2566=SURFACE_STYLE_FILL_AREA(#2683);
#2567=SURFACE_STYLE_FILL_AREA(#2684);
#2568=SURFACE_STYLE_FILL_AREA(#2685);
#2569=SURFACE_STYLE_FILL_AREA(#2686);
#2570=SURFACE_STYLE_FILL_AREA(#2687);
#2571=SURFACE_STYLE_FILL_AREA(#2688);
#2572=SURFACE_STYLE_FILL_AREA(#2689);
#2573=SURFACE_STYLE_FILL_AREA(#2690);
#2574=SURFACE_STYLE_FILL_AREA(#2691);
#2575=SURFACE_STYLE_FILL_AREA(#2692);
#2576=SURFACE_STYLE_FILL_AREA(#2693);
#2577=SURFACE_STYLE_FILL_AREA(#2694);
#2578=SURFACE_STYLE_FILL_AREA(#2695);
#2579=SURFACE_STYLE_FILL_AREA(#2696);
#2580=SURFACE_STYLE_FILL_AREA(#2697);
#2581=SURFACE_STYLE_FILL_AREA(#2698);
#2582=SURFACE_STYLE_FILL_AREA(#2699);
#2583=SURFACE_STYLE_FILL_AREA(#2700);
#2584=SURFACE_STYLE_FILL_AREA(#2701);
#2585=SURFACE_STYLE_FILL_AREA(#2702);
#2586=SURFACE_STYLE_FILL_AREA(#2703);
#2587=SURFACE_STYLE_FILL_AREA(#2704);
#2588=SURFACE_STYLE_FILL_AREA(#2705);
#2589=SURFACE_STYLE_FILL_AREA(#2706);
#2590=SURFACE_STYLE_FILL_AREA(#2707);
#2591=SURFACE_STYLE_FILL_AREA(#2708);
#2592=SURFACE_STYLE_FILL_AREA(#2709);
#2593=SURFACE_STYLE_FILL_AREA(#2710);
#2594=SURFACE_STYLE_FILL_AREA(#2711);
#2595=SURFACE_STYLE_FILL_AREA(#2712);
#2596=SURFACE_STYLE_FILL_AREA(#2713);
#2597=SURFACE_STYLE_FILL_AREA(#2714);
#2598=SURFACE_STYLE_FILL_AREA(#2715);
#2599=SURFACE_STYLE_FILL_AREA(#2716);
#2600=SURFACE_STYLE_FILL_AREA(#2717);
#2601=SURFACE_STYLE_FILL_AREA(#2718);
#2602=SURFACE_STYLE_FILL_AREA(#2719);
#2603=SURFACE_STYLE_FILL_AREA(#2720);
#2604=SURFACE_STYLE_FILL_AREA(#2721);
#2605=SURFACE_STYLE_FILL_AREA(#2722);
#2606=SURFACE_STYLE_FILL_AREA(#2723);
#2607=SURFACE_STYLE_FILL_AREA(#2724);
#2608=SURFACE_STYLE_FILL_AREA(#2725);
#2609=SURFACE_STYLE_FILL_AREA(#2726);
#2610=SURFACE_STYLE_FILL_AREA(#2727);
#2611=SURFACE_STYLE_FILL_AREA(#2728);
#2612=SURFACE_STYLE_FILL_AREA(#2729);
#2613=SURFACE_STYLE_FILL_AREA(#2730);
#2614=SURFACE_STYLE_FILL_AREA(#2731);
#2615=SURFACE_STYLE_FILL_AREA(#2732);
#2616=SURFACE_STYLE_FILL_AREA(#2733);
#2617=SURFACE_STYLE_FILL_AREA(#2734);
#2618=SURFACE_STYLE_FILL_AREA(#2735);
#2619=SURFACE_STYLE_FILL_AREA(#2736);
#2620=SURFACE_STYLE_FILL_AREA(#2737);
#2621=SURFACE_STYLE_FILL_AREA(#2738);
#2622=SURFACE_STYLE_FILL_AREA(#2739);
#2623=SURFACE_STYLE_FILL_AREA(#2740);
#2624=SURFACE_STYLE_FILL_AREA(#2741);
#2625=SURFACE_STYLE_FILL_AREA(#2742);
#2626=SURFACE_STYLE_FILL_AREA(#2743);
#2627=SURFACE_STYLE_FILL_AREA(#2744);
#2628=SURFACE_STYLE_FILL_AREA(#2745);
#2629=FILL_AREA_STYLE('',(#2746));
#2630=FILL_AREA_STYLE('',(#2747));
#2631=FILL_AREA_STYLE('',(#2748));
#2632=FILL_AREA_STYLE('',(#2749));
#2633=FILL_AREA_STYLE('',(#2750));
#2634=FILL_AREA_STYLE('',(#2751));
#2635=FILL_AREA_STYLE('',(#2752));
#2636=FILL_AREA_STYLE('',(#2753));
#2637=FILL_AREA_STYLE('',(#2754));
#2638=FILL_AREA_STYLE('',(#2755));
#2639=FILL_AREA_STYLE('',(#2756));
#2640=FILL_AREA_STYLE('',(#2757));
#2641=FILL_AREA_STYLE('',(#2758));
#2642=FILL_AREA_STYLE('',(#2759));
#2643=FILL_AREA_STYLE('',(#2760));
#2644=FILL_AREA_STYLE('',(#2761));
#2645=FILL_AREA_STYLE('',(#2762));
#2646=FILL_AREA_STYLE('',(#2763));
#2647=FILL_AREA_STYLE('',(#2764));
#2648=FILL_AREA_STYLE('',(#2765));
#2649=FILL_AREA_STYLE('',(#2766));
#2650=FILL_AREA_STYLE('',(#2767));
#2651=FILL_AREA_STYLE('',(#2768));
#2652=FILL_AREA_STYLE('',(#2769));
#2653=FILL_AREA_STYLE('',(#2770));
#2654=FILL_AREA_STYLE('',(#2771));
#2655=FILL_AREA_STYLE('',(#2772));
#2656=FILL_AREA_STYLE('',(#2773));
#2657=FILL_AREA_STYLE('',(#2774));
#2658=FILL_AREA_STYLE('',(#2775));
#2659=FILL_AREA_STYLE('',(#2776));
#2660=FILL_AREA_STYLE('',(#2777));
#2661=FILL_AREA_STYLE('',(#2778));
#2662=FILL_AREA_STYLE('',(#2779));
#2663=FILL_AREA_STYLE('',(#2780));
#2664=FILL_AREA_STYLE('',(#2781));
#2665=FILL_AREA_STYLE('',(#2782));
#2666=FILL_AREA_STYLE('',(#2783));
#2667=FILL_AREA_STYLE('',(#2784));
#2668=FILL_AREA_STYLE('',(#2785));
#2669=FILL_AREA_STYLE('',(#2786));
#2670=FILL_AREA_STYLE('',(#2787));
#2671=FILL_AREA_STYLE('',(#2788));
#2672=FILL_AREA_STYLE('',(#2789));
#2673=FILL_AREA_STYLE('',(#2790));
#2674=FILL_AREA_STYLE('',(#2791));
#2675=FILL_AREA_STYLE('',(#2792));
#2676=FILL_AREA_STYLE('',(#2793));
#2677=FILL_AREA_STYLE('',(#2794));
#2678=FILL_AREA_STYLE('',(#2795));
#2679=FILL_AREA_STYLE('',(#2796));
#2680=FILL_AREA_STYLE('',(#2797));
#2681=FILL_AREA_STYLE('',(#2798));
#2682=FILL_AREA_STYLE('',(#2799));
#2683=FILL_AREA_STYLE('',(#2800));
#2684=FILL_AREA_STYLE('',(#2801));
#2685=FILL_AREA_STYLE('',(#2802));
#2686=FILL_AREA_STYLE('',(#2803));
#2687=FILL_AREA_STYLE('',(#2804));
#2688=FILL_AREA_STYLE('',(#2805));
#2689=FILL_AREA_STYLE('',(#2806));
#2690=FILL_AREA_STYLE('',(#2807));
#2691=FILL_AREA_STYLE('',(#2808));
#2692=FILL_AREA_STYLE('',(#2809));
#2693=FILL_AREA_STYLE('',(#2810));
#2694=FILL_AREA_STYLE('',(#2811));
#2695=FILL_AREA_STYLE('',(#2812));
#2696=FILL_AREA_STYLE('',(#2813));
#2697=FILL_AREA_STYLE('',(#2814));
#2698=FILL_AREA_STYLE('',(#2815));
#2699=FILL_AREA_STYLE('',(#2816));
#2700=FILL_AREA_STYLE('',(#2817));
#2701=FILL_AREA_STYLE('',(#2818));
#2702=FILL_AREA_STYLE('',(#2819));
#2703=FILL_AREA_STYLE('',(#2820));
#2704=FILL_AREA_STYLE('',(#2821));
#2705=FILL_AREA_STYLE('',(#2822));
#2706=FILL_AREA_STYLE('',(#2823));
#2707=FILL_AREA_STYLE('',(#2824));
#2708=FILL_AREA_STYLE('',(#2825));
#2709=FILL_AREA_STYLE('',(#2826));
#2710=FILL_AREA_STYLE('',(#2827));
#2711=FILL_AREA_STYLE('',(#2828));
#2712=FILL_AREA_STYLE('',(#2829));
#2713=FILL_AREA_STYLE('',(#2830));
#2714=FILL_AREA_STYLE('',(#2831));
#2715=FILL_AREA_STYLE('',(#2832));
#2716=FILL_AREA_STYLE('',(#2833));
#2717=FILL_AREA_STYLE('',(#2834));
#2718=FILL_AREA_STYLE('',(#2835));
#2719=FILL_AREA_STYLE('',(#2836));
#2720=FILL_AREA_STYLE('',(#2837));
#2721=FILL_AREA_STYLE('',(#2838));
#2722=FILL_AREA_STYLE('',(#2839));
#2723=FILL_AREA_STYLE('',(#2840));
#2724=FILL_AREA_STYLE('',(#2841));
#2725=FILL_AREA_STYLE('',(#2842));
#2726=FILL_AREA_STYLE('',(#2843));
#2727=FILL_AREA_STYLE('',(#2844));
#2728=FILL_AREA_STYLE('',(#2845));
#2729=FILL_AREA_STYLE('',(#2846));
#2730=FILL_AREA_STYLE('',(#2847));
#2731=FILL_AREA_STYLE('',(#2848));
#2732=FILL_AREA_STYLE('',(#2849));
#2733=FILL_AREA_STYLE('',(#2850));
#2734=FILL_AREA_STYLE('',(#2851));
#2735=FILL_AREA_STYLE('',(#2852));
#2736=FILL_AREA_STYLE('',(#2853));
#2737=FILL_AREA_STYLE('',(#2854));
#2738=FILL_AREA_STYLE('',(#2855));
#2739=FILL_AREA_STYLE('',(#2856));
#2740=FILL_AREA_STYLE('',(#2857));
#2741=FILL_AREA_STYLE('',(#2858));
#2742=FILL_AREA_STYLE('',(#2859));
#2743=FILL_AREA_STYLE('',(#2860));
#2744=FILL_AREA_STYLE('',(#2861));
#2745=FILL_AREA_STYLE('',(#2862));
#2746=FILL_AREA_STYLE_COLOUR('',#2863);
#2747=FILL_AREA_STYLE_COLOUR('',#230);
#2748=FILL_AREA_STYLE_COLOUR('',#230);
#2749=FILL_AREA_STYLE_COLOUR('',#230);
#2750=FILL_AREA_STYLE_COLOUR('',#230);
#2751=FILL_AREA_STYLE_COLOUR('',#230);
#2752=FILL_AREA_STYLE_COLOUR('',#230);
#2753=FILL_AREA_STYLE_COLOUR('',#230);
#2754=FILL_AREA_STYLE_COLOUR('',#230);
#2755=FILL_AREA_STYLE_COLOUR('',#230);
#2756=FILL_AREA_STYLE_COLOUR('',#231);
#2757=FILL_AREA_STYLE_COLOUR('',#231);
#2758=FILL_AREA_STYLE_COLOUR('',#231);
#2759=FILL_AREA_STYLE_COLOUR('',#231);
#2760=FILL_AREA_STYLE_COLOUR('',#231);
#2761=FILL_AREA_STYLE_COLOUR('',#231);
#2762=FILL_AREA_STYLE_COLOUR('',#231);
#2763=FILL_AREA_STYLE_COLOUR('',#231);
#2764=FILL_AREA_STYLE_COLOUR('',#232);
#2765=FILL_AREA_STYLE_COLOUR('',#232);
#2766=FILL_AREA_STYLE_COLOUR('',#232);
#2767=FILL_AREA_STYLE_COLOUR('',#232);
#2768=FILL_AREA_STYLE_COLOUR('',#232);
#2769=FILL_AREA_STYLE_COLOUR('',#232);
#2770=FILL_AREA_STYLE_COLOUR('',#232);
#2771=FILL_AREA_STYLE_COLOUR('',#232);
#2772=FILL_AREA_STYLE_COLOUR('',#232);
#2773=FILL_AREA_STYLE_COLOUR('',#232);
#2774=FILL_AREA_STYLE_COLOUR('',#232);
#2775=FILL_AREA_STYLE_COLOUR('',#232);
#2776=FILL_AREA_STYLE_COLOUR('',#232);
#2777=FILL_AREA_STYLE_COLOUR('',#232);
#2778=FILL_AREA_STYLE_COLOUR('',#233);
#2779=FILL_AREA_STYLE_COLOUR('',#232);
#2780=FILL_AREA_STYLE_COLOUR('',#232);
#2781=FILL_AREA_STYLE_COLOUR('',#232);
#2782=FILL_AREA_STYLE_COLOUR('',#232);
#2783=FILL_AREA_STYLE_COLOUR('',#232);
#2784=FILL_AREA_STYLE_COLOUR('',#232);
#2785=FILL_AREA_STYLE_COLOUR('',#232);
#2786=FILL_AREA_STYLE_COLOUR('',#232);
#2787=FILL_AREA_STYLE_COLOUR('',#232);
#2788=FILL_AREA_STYLE_COLOUR('',#232);
#2789=FILL_AREA_STYLE_COLOUR('',#230);
#2790=FILL_AREA_STYLE_COLOUR('',#230);
#2791=FILL_AREA_STYLE_COLOUR('',#230);
#2792=FILL_AREA_STYLE_COLOUR('',#230);
#2793=FILL_AREA_STYLE_COLOUR('',#230);
#2794=FILL_AREA_STYLE_COLOUR('',#230);
#2795=FILL_AREA_STYLE_COLOUR('',#230);
#2796=FILL_AREA_STYLE_COLOUR('',#230);
#2797=FILL_AREA_STYLE_COLOUR('',#230);
#2798=FILL_AREA_STYLE_COLOUR('',#230);
#2799=FILL_AREA_STYLE_COLOUR('',#230);
#2800=FILL_AREA_STYLE_COLOUR('',#230);
#2801=FILL_AREA_STYLE_COLOUR('',#230);
#2802=FILL_AREA_STYLE_COLOUR('',#230);
#2803=FILL_AREA_STYLE_COLOUR('',#231);
#2804=FILL_AREA_STYLE_COLOUR('',#232);
#2805=FILL_AREA_STYLE_COLOUR('',#232);
#2806=FILL_AREA_STYLE_COLOUR('',#232);
#2807=FILL_AREA_STYLE_COLOUR('',#232);
#2808=FILL_AREA_STYLE_COLOUR('',#232);
#2809=FILL_AREA_STYLE_COLOUR('',#233);
#2810=FILL_AREA_STYLE_COLOUR('',#232);
#2811=FILL_AREA_STYLE_COLOUR('',#232);
#2812=FILL_AREA_STYLE_COLOUR('',#232);
#2813=FILL_AREA_STYLE_COLOUR('',#232);
#2814=FILL_AREA_STYLE_COLOUR('',#232);
#2815=FILL_AREA_STYLE_COLOUR('',#232);
#2816=FILL_AREA_STYLE_COLOUR('',#232);
#2817=FILL_AREA_STYLE_COLOUR('',#230);
#2818=FILL_AREA_STYLE_COLOUR('',#230);
#2819=FILL_AREA_STYLE_COLOUR('',#230);
#2820=FILL_AREA_STYLE_COLOUR('',#230);
#2821=FILL_AREA_STYLE_COLOUR('',#230);
#2822=FILL_AREA_STYLE_COLOUR('',#230);
#2823=FILL_AREA_STYLE_COLOUR('',#230);
#2824=FILL_AREA_STYLE_COLOUR('',#230);
#2825=FILL_AREA_STYLE_COLOUR('',#230);
#2826=FILL_AREA_STYLE_COLOUR('',#230);
#2827=FILL_AREA_STYLE_COLOUR('',#230);
#2828=FILL_AREA_STYLE_COLOUR('',#231);
#2829=FILL_AREA_STYLE_COLOUR('',#231);
#2830=FILL_AREA_STYLE_COLOUR('',#231);
#2831=FILL_AREA_STYLE_COLOUR('',#234);
#2832=FILL_AREA_STYLE_COLOUR('',#234);
#2833=FILL_AREA_STYLE_COLOUR('',#234);
#2834=FILL_AREA_STYLE_COLOUR('',#234);
#2835=FILL_AREA_STYLE_COLOUR('',#234);
#2836=FILL_AREA_STYLE_COLOUR('',#234);
#2837=FILL_AREA_STYLE_COLOUR('',#234);
#2838=FILL_AREA_STYLE_COLOUR('',#234);
#2839=FILL_AREA_STYLE_COLOUR('',#234);
#2840=FILL_AREA_STYLE_COLOUR('',#234);
#2841=FILL_AREA_STYLE_COLOUR('',#234);
#2842=FILL_AREA_STYLE_COLOUR('',#234);
#2843=FILL_AREA_STYLE_COLOUR('',#234);
#2844=FILL_AREA_STYLE_COLOUR('',#234);
#2845=FILL_AREA_STYLE_COLOUR('',#234);
#2846=FILL_AREA_STYLE_COLOUR('',#234);
#2847=FILL_AREA_STYLE_COLOUR('',#234);
#2848=FILL_AREA_STYLE_COLOUR('',#234);
#2849=FILL_AREA_STYLE_COLOUR('',#234);
#2850=FILL_AREA_STYLE_COLOUR('',#234);
#2851=FILL_AREA_STYLE_COLOUR('',#234);
#2852=FILL_AREA_STYLE_COLOUR('',#234);
#2853=FILL_AREA_STYLE_COLOUR('',#234);
#2854=FILL_AREA_STYLE_COLOUR('',#234);
#2855=FILL_AREA_STYLE_COLOUR('',#234);
#2856=FILL_AREA_STYLE_COLOUR('',#234);
#2857=FILL_AREA_STYLE_COLOUR('',#234);
#2858=FILL_AREA_STYLE_COLOUR('',#234);
#2859=FILL_AREA_STYLE_COLOUR('',#233);
#2860=FILL_AREA_STYLE_COLOUR('',#234);
#2861=FILL_AREA_STYLE_COLOUR('',#234);
#2862=FILL_AREA_STYLE_COLOUR('',#230);
#2863=DRAUGHTING_PRE_DEFINED_COLOUR('white');
#2864=MANIFOLD_SOLID_BREP('',#2034);
#2865=MANIFOLD_SOLID_BREP('',#2035);
#2866=MANIFOLD_SOLID_BREP('',#2036);
#2867=MANIFOLD_SOLID_BREP('',#2037);
#2868=MANIFOLD_SOLID_BREP('',#2038);
#2869=MANIFOLD_SOLID_BREP('',#2039);
#2870=MANIFOLD_SOLID_BREP('',#2040);
#2871=MANIFOLD_SOLID_BREP('',#2041);
#2872=SHAPE_DEFINITION_REPRESENTATION(#4450,#2881);
#2873=SHAPE_DEFINITION_REPRESENTATION(#4449,#2882);
#2874=SHAPE_DEFINITION_REPRESENTATION(#4452,#2883);
#2875=SHAPE_DEFINITION_REPRESENTATION(#4454,#2884);
#2876=SHAPE_DEFINITION_REPRESENTATION(#4456,#2885);
#2877=SHAPE_DEFINITION_REPRESENTATION(#4458,#2886);
#2878=SHAPE_DEFINITION_REPRESENTATION(#4464,#2887);
#2879=SHAPE_DEFINITION_REPRESENTATION(#4467,#2888);
#2880=SHAPE_DEFINITION_REPRESENTATION(#4475,#2889);
#2881=SHAPE_REPRESENTATION('Beaker 10ml',(#2890),#4429);
#2882=SHAPE_REPRESENTATION('Dispenser Cleaning System',(#2890,#2912,#2952,
#2995,#3022,#3042,#3043,#3044,#3045,#3046,#3074,#3075,#3130,#3131,#3132,
#3133,#3134,#3135,#3136,#3149,#3150,#3151,#3152),#4428);
#2883=SHAPE_REPRESENTATION('Beaker Holder',(#2890),#4430);
#2884=SHAPE_REPRESENTATION('Zylinderschraube_ISO_4762_M6x50_A2',(#2890),
#4431);
#2885=SHAPE_REPRESENTATION('Bar',(#2890),#4432);
#2886=SHAPE_REPRESENTATION('Sechskantmutter_ISO_4035_M6_A2',(#2890),#4433);
#2887=SHAPE_REPRESENTATION('Dispenser Holder',(#2890),#4434);
#2888=SHAPE_REPRESENTATION('AD-KH-501',(#2890),#4435);
#2889=SHAPE_REPRESENTATION('stand',(#2890),#4436);
#2890=AXIS2_PLACEMENT_3D('',#3766,#3153,#3154);
#2891=AXIS2_PLACEMENT_3D('',#3767,#3155,#3156);
#2892=AXIS2_PLACEMENT_3D('',#3768,#3157,#3158);
#2893=AXIS2_PLACEMENT_3D('',#3770,#3159,#3160);
#2894=AXIS2_PLACEMENT_3D('',#3772,#3161,#3162);
#2895=AXIS2_PLACEMENT_3D('',#3773,#3163,#3164);
#2896=AXIS2_PLACEMENT_3D('',#3775,#3165,#3166);
#2897=AXIS2_PLACEMENT_3D('',#3776,#3167,#3168);
#2898=AXIS2_PLACEMENT_3D('',#3778,#3169,#3170);
#2899=AXIS2_PLACEMENT_3D('',#3780,#3171,#3172);
#2900=AXIS2_PLACEMENT_3D('',#3781,#3173,#3174);
#2901=AXIS2_PLACEMENT_3D('',#3783,#3175,#3176);
#2902=AXIS2_PLACEMENT_3D('',#3785,#3177,#3178);
#2903=AXIS2_PLACEMENT_3D('',#3786,#3179,#3180);
#2904=AXIS2_PLACEMENT_3D('',#3788,#3181,#3182);
#2905=AXIS2_PLACEMENT_3D('',#3789,#3183,#3184);
#2906=AXIS2_PLACEMENT_3D('',#3790,#3185,#3186);
#2907=AXIS2_PLACEMENT_3D('',#3791,#3187,#3188);
#2908=AXIS2_PLACEMENT_3D('',#3793,#3189,#3190);
#2909=AXIS2_PLACEMENT_3D('',#3794,#3191,#3192);
#2910=AXIS2_PLACEMENT_3D('',#3796,#3193,#3194);
#2911=AXIS2_PLACEMENT_3D('',#3797,#3195,#3196);
#2912=AXIS2_PLACEMENT_3D('',#3798,#3197,#3198);
#2913=AXIS2_PLACEMENT_3D('',#3799,#3199,#3200);
#2914=AXIS2_PLACEMENT_3D('',#3808,#3205,#3206);
#2915=AXIS2_PLACEMENT_3D('',#3814,#3210,#3211);
#2916=AXIS2_PLACEMENT_3D('',#3820,#3215,#3216);
#2917=AXIS2_PLACEMENT_3D('',#3823,#3219,#3220);
#2918=AXIS2_PLACEMENT_3D('',#3824,#3221,#3222);
#2919=AXIS2_PLACEMENT_3D('',#3826,#3223,#3224);
#2920=AXIS2_PLACEMENT_3D('',#3828,#3225,#3226);
#2921=AXIS2_PLACEMENT_3D('',#3830,#3227,#3228);
#2922=AXIS2_PLACEMENT_3D('',#3832,#3229,#3230);
#2923=AXIS2_PLACEMENT_3D('',#3834,#3231,#3232);
#2924=AXIS2_PLACEMENT_3D('',#3836,#3233,#3234);
#2925=AXIS2_PLACEMENT_3D('',#3838,#3235,#3236);
#2926=AXIS2_PLACEMENT_3D('',#3840,#3237,#3238);
#2927=AXIS2_PLACEMENT_3D('',#3842,#3239,#3240);
#2928=AXIS2_PLACEMENT_3D('',#3844,#3241,#3242);
#2929=AXIS2_PLACEMENT_3D('',#3846,#3243,#3244);
#2930=AXIS2_PLACEMENT_3D('',#3847,#3245,#3246);
#2931=AXIS2_PLACEMENT_3D('',#3849,#3247,#3248);
#2932=AXIS2_PLACEMENT_3D('',#3851,#3249,#3250);
#2933=AXIS2_PLACEMENT_3D('',#3853,#3251,#3252);
#2934=AXIS2_PLACEMENT_3D('',#3855,#3253,#3254);
#2935=AXIS2_PLACEMENT_3D('',#3857,#3255,#3256);
#2936=AXIS2_PLACEMENT_3D('',#3859,#3257,#3258);
#2937=AXIS2_PLACEMENT_3D('',#3861,#3259,#3260);
#2938=AXIS2_PLACEMENT_3D('',#3863,#3261,#3262);
#2939=AXIS2_PLACEMENT_3D('',#3865,#3263,#3264);
#2940=AXIS2_PLACEMENT_3D('',#3867,#3265,#3266);
#2941=AXIS2_PLACEMENT_3D('',#3869,#3267,#3268);
#2942=AXIS2_PLACEMENT_3D('',#3870,#3269,#3270);
#2943=AXIS2_PLACEMENT_3D('',#3871,#3271,#3272);
#2944=AXIS2_PLACEMENT_3D('',#3872,#3273,#3274);
#2945=AXIS2_PLACEMENT_3D('',#3873,#3275,#3276);
#2946=AXIS2_PLACEMENT_3D('',#3874,#3277,#3278);
#2947=AXIS2_PLACEMENT_3D('',#3875,#3279,#3280);
#2948=AXIS2_PLACEMENT_3D('',#3876,#3281,#3282);
#2949=AXIS2_PLACEMENT_3D('',#3877,#3283,#3284);
#2950=AXIS2_PLACEMENT_3D('',#3878,#3285,#3286);
#2951=AXIS2_PLACEMENT_3D('',#3879,#3287,#3288);
#2952=AXIS2_PLACEMENT_3D('',#3880,#3289,#3290);
#2953=AXIS2_PLACEMENT_3D('',#3881,#3291,#3292);
#2954=AXIS2_PLACEMENT_3D('',#3889,#3293,#3294);
#2955=AXIS2_PLACEMENT_3D('',#3890,#3295,#3296);
#2956=AXIS2_PLACEMENT_3D('',#3898,#3297,#3298);
#2957=AXIS2_PLACEMENT_3D('',#3899,#3299,#3300);
#2958=AXIS2_PLACEMENT_3D('',#3907,#3301,#3302);
#2959=AXIS2_PLACEMENT_3D('',#3908,#3303,#3304);
#2960=AXIS2_PLACEMENT_3D('',#3916,#3305,#3306);
#2961=AXIS2_PLACEMENT_3D('',#3917,#3307,#3308);
#2962=AXIS2_PLACEMENT_3D('',#3925,#3309,#3310);
#2963=AXIS2_PLACEMENT_3D('',#3926,#3311,#3312);
#2964=AXIS2_PLACEMENT_3D('',#3934,#3313,#3314);
#2965=AXIS2_PLACEMENT_3D('',#3935,#3315,#3316);
#2966=AXIS2_PLACEMENT_3D('',#3936,#3317,#3318);
#2967=AXIS2_PLACEMENT_3D('',#3956,#3331,#3332);
#2968=AXIS2_PLACEMENT_3D('',#3957,#3333,#3334);
#2969=AXIS2_PLACEMENT_3D('',#3959,#3335,#3336);
#2970=AXIS2_PLACEMENT_3D('',#3960,#3337,#3338);
#2971=AXIS2_PLACEMENT_3D('',#3962,#3339,#3340);
#2972=AXIS2_PLACEMENT_3D('',#3963,#3341,#3342);
#2973=AXIS2_PLACEMENT_3D('',#3965,#3343,#3344);
#2974=AXIS2_PLACEMENT_3D('',#3966,#3345,#3346);
#2975=AXIS2_PLACEMENT_3D('',#3968,#3347,#3348);
#2976=AXIS2_PLACEMENT_3D('',#3969,#3349,#3350);
#2977=AXIS2_PLACEMENT_3D('',#3971,#3351,#3352);
#2978=AXIS2_PLACEMENT_3D('',#3972,#3353,#3354);
#2979=AXIS2_PLACEMENT_3D('',#3974,#3355,#3356);
#2980=AXIS2_PLACEMENT_3D('',#3975,#3357,#3358);
#2981=AXIS2_PLACEMENT_3D('',#3977,#3359,#3360);
#2982=AXIS2_PLACEMENT_3D('',#3978,#3361,#3362);
#2983=AXIS2_PLACEMENT_3D('',#3980,#3363,#3364);
#2984=AXIS2_PLACEMENT_3D('',#3981,#3365,#3366);
#2985=AXIS2_PLACEMENT_3D('',#3983,#3367,#3368);
#2986=AXIS2_PLACEMENT_3D('',#3984,#3369,#3370);
#2987=AXIS2_PLACEMENT_3D('',#3997,#3377,#3378);
#2988=AXIS2_PLACEMENT_3D('',#3999,#3379,#3380);
#2989=AXIS2_PLACEMENT_3D('',#4002,#3383,#3384);
#2990=AXIS2_PLACEMENT_3D('',#4004,#3386,#3387);
#2991=AXIS2_PLACEMENT_3D('',#4006,#3389,#3390);
#2992=AXIS2_PLACEMENT_3D('',#4008,#3392,#3393);
#2993=AXIS2_PLACEMENT_3D('',#4010,#3395,#3396);
#2994=AXIS2_PLACEMENT_3D('',#4011,#3397,#3398);
#2995=AXIS2_PLACEMENT_3D('',#4013,#3399,#3400);
#2996=AXIS2_PLACEMENT_3D('',#4014,#3401,#3402);
#2997=AXIS2_PLACEMENT_3D('',#4015,#3403,#3404);
#2998=AXIS2_PLACEMENT_3D('',#4017,#3405,#3406);
#2999=AXIS2_PLACEMENT_3D('',#4019,#3407,#3408);
#3000=AXIS2_PLACEMENT_3D('',#4028,#3413,#3414);
#3001=AXIS2_PLACEMENT_3D('',#4029,#3415,#3416);
#3002=AXIS2_PLACEMENT_3D('',#4031,#3417,#3418);
#3003=AXIS2_PLACEMENT_3D('',#4038,#3422,#3423);
#3004=AXIS2_PLACEMENT_3D('',#4044,#3427,#3428);
#3005=AXIS2_PLACEMENT_3D('',#4045,#3429,#3430);
#3006=AXIS2_PLACEMENT_3D('',#4047,#3431,#3432);
#3007=AXIS2_PLACEMENT_3D('',#4049,#3433,#3434);
#3008=AXIS2_PLACEMENT_3D('',#4053,#3437,#3438);
#3009=AXIS2_PLACEMENT_3D('',#4054,#3439,#3440);
#3010=AXIS2_PLACEMENT_3D('',#4055,#3441,#3442);
#3011=AXIS2_PLACEMENT_3D('',#4056,#3443,#3444);
#3012=AXIS2_PLACEMENT_3D('',#4058,#3445,#3446);
#3013=AXIS2_PLACEMENT_3D('',#4059,#3447,#3448);
#3014=AXIS2_PLACEMENT_3D('',#4061,#3449,#3450);
#3015=AXIS2_PLACEMENT_3D('',#4062,#3451,#3452);
#3016=AXIS2_PLACEMENT_3D('',#4063,#3453,#3454);
#3017=AXIS2_PLACEMENT_3D('',#4065,#3455,#3456);
#3018=AXIS2_PLACEMENT_3D('',#4066,#3457,#3458);
#3019=AXIS2_PLACEMENT_3D('',#4068,#3459,#3460);
#3020=AXIS2_PLACEMENT_3D('',#4069,#3461,#3462);
#3021=AXIS2_PLACEMENT_3D('',#4070,#3463,#3464);
#3022=AXIS2_PLACEMENT_3D('',#4071,#3465,#3466);
#3023=AXIS2_PLACEMENT_3D('',#4072,#3467,#3468);
#3024=AXIS2_PLACEMENT_3D('',#4073,#3469,#3470);
#3025=AXIS2_PLACEMENT_3D('',#4075,#3471,#3472);
#3026=AXIS2_PLACEMENT_3D('',#4077,#3473,#3474);
#3027=AXIS2_PLACEMENT_3D('',#4114,#3475,#3476);
#3028=AXIS2_PLACEMENT_3D('',#4151,#3477,#3478);
#3029=AXIS2_PLACEMENT_3D('',#4153,#3479,#3480);
#3030=AXIS2_PLACEMENT_3D('',#4154,#3481,#3482);
#3031=AXIS2_PLACEMENT_3D('',#4156,#3483,#3484);
#3032=AXIS2_PLACEMENT_3D('',#4157,#3485,#3486);
#3033=AXIS2_PLACEMENT_3D('',#4159,#3487,#3488);
#3034=AXIS2_PLACEMENT_3D('',#4160,#3489,#3490);
#3035=AXIS2_PLACEMENT_3D('',#4162,#3491,#3492);
#3036=AXIS2_PLACEMENT_3D('',#4163,#3493,#3494);
#3037=AXIS2_PLACEMENT_3D('',#4166,#3497,#3498);
#3038=AXIS2_PLACEMENT_3D('',#4168,#3500,#3501);
#3039=AXIS2_PLACEMENT_3D('',#4170,#3503,#3504);
#3040=AXIS2_PLACEMENT_3D('',#4172,#3506,#3507);
#3041=AXIS2_PLACEMENT_3D('',#4174,#3509,#3510);
#3042=AXIS2_PLACEMENT_3D('',#4175,#3511,#3512);
#3043=AXIS2_PLACEMENT_3D('',#4176,#3513,#3514);
#3044=AXIS2_PLACEMENT_3D('',#4177,#3515,#3516);
#3045=AXIS2_PLACEMENT_3D('',#4178,#3517,#3518);
#3046=AXIS2_PLACEMENT_3D('',#4179,#3519,#3520);
#3047=AXIS2_PLACEMENT_3D('',#4180,#3521,#3522);
#3048=AXIS2_PLACEMENT_3D('',#4189,#3527,#3528);
#3049=AXIS2_PLACEMENT_3D('',#4195,#3532,#3533);
#3050=AXIS2_PLACEMENT_3D('',#4201,#3537,#3538);
#3051=AXIS2_PLACEMENT_3D('',#4202,#3539,#3540);
#3052=AXIS2_PLACEMENT_3D('',#4204,#3541,#3542);
#3053=AXIS2_PLACEMENT_3D('',#4206,#3543,#3544);
#3054=AXIS2_PLACEMENT_3D('',#4210,#3547,#3548);
#3055=AXIS2_PLACEMENT_3D('',#4211,#3549,#3550);
#3056=AXIS2_PLACEMENT_3D('',#4213,#3551,#3552);
#3057=AXIS2_PLACEMENT_3D('',#4215,#3553,#3554);
#3058=AXIS2_PLACEMENT_3D('',#4217,#3555,#3556);
#3059=AXIS2_PLACEMENT_3D('',#4219,#3557,#3558);
#3060=AXIS2_PLACEMENT_3D('',#4221,#3559,#3560);
#3061=AXIS2_PLACEMENT_3D('',#4222,#3561,#3562);
#3062=AXIS2_PLACEMENT_3D('',#4224,#3563,#3564);
#3063=AXIS2_PLACEMENT_3D('',#4226,#3565,#3566);
#3064=AXIS2_PLACEMENT_3D('',#4228,#3567,#3568);
#3065=AXIS2_PLACEMENT_3D('',#4230,#3569,#3570);
#3066=AXIS2_PLACEMENT_3D('',#4232,#3571,#3572);
#3067=AXIS2_PLACEMENT_3D('',#4245,#3573,#3574);
#3068=AXIS2_PLACEMENT_3D('',#4246,#3575,#3576);
#3069=AXIS2_PLACEMENT_3D('',#4247,#3577,#3578);
#3070=AXIS2_PLACEMENT_3D('',#4260,#3579,#3580);
#3071=AXIS2_PLACEMENT_3D('',#4273,#3581,#3582);
#3072=AXIS2_PLACEMENT_3D('',#4274,#3583,#3584);
#3073=AXIS2_PLACEMENT_3D('',#4275,#3585,#3586);
#3074=AXIS2_PLACEMENT_3D('',#4276,#3587,#3588);
#3075=AXIS2_PLACEMENT_3D('',#4277,#3589,#3590);
#3076=AXIS2_PLACEMENT_3D('',#4278,#3591,#3592);
#3077=AXIS2_PLACEMENT_3D('',#4279,#3593,#3594);
#3078=AXIS2_PLACEMENT_3D('',#4281,#3595,#3596);
#3079=AXIS2_PLACEMENT_3D('',#4283,#3597,#3598);
#3080=AXIS2_PLACEMENT_3D('',#4298,#3606,#3607);
#3081=AXIS2_PLACEMENT_3D('',#4304,#3611,#3612);
#3082=AXIS2_PLACEMENT_3D('',#4316,#3619,#3620);
#3083=AXIS2_PLACEMENT_3D('',#4319,#3623,#3624);
#3084=AXIS2_PLACEMENT_3D('',#4320,#3625,#3626);
#3085=AXIS2_PLACEMENT_3D('',#4322,#3627,#3628);
#3086=AXIS2_PLACEMENT_3D('',#4324,#3629,#3630);
#3087=AXIS2_PLACEMENT_3D('',#4325,#3631,#3632);
#3088=AXIS2_PLACEMENT_3D('',#4327,#3633,#3634);
#3089=AXIS2_PLACEMENT_3D('',#4328,#3635,#3636);
#3090=AXIS2_PLACEMENT_3D('',#4330,#3637,#3638);
#3091=AXIS2_PLACEMENT_3D('',#4332,#3639,#3640);
#3092=AXIS2_PLACEMENT_3D('',#4333,#3641,#3642);
#3093=AXIS2_PLACEMENT_3D('',#4335,#3643,#3644);
#3094=AXIS2_PLACEMENT_3D('',#4336,#3645,#3646);
#3095=AXIS2_PLACEMENT_3D('',#4338,#3647,#3648);
#3096=AXIS2_PLACEMENT_3D('',#4339,#3649,#3650);
#3097=AXIS2_PLACEMENT_3D('',#4341,#3651,#3652);
#3098=AXIS2_PLACEMENT_3D('',#4342,#3653,#3654);
#3099=AXIS2_PLACEMENT_3D('',#4343,#3655,#3656);
#3100=AXIS2_PLACEMENT_3D('',#4344,#3657,#3658);
#3101=AXIS2_PLACEMENT_3D('',#4345,#3659,#3660);
#3102=AXIS2_PLACEMENT_3D('',#4346,#3661,#3662);
#3103=AXIS2_PLACEMENT_3D('',#4349,#3664,#3665);
#3104=AXIS2_PLACEMENT_3D('',#4350,#3666,#3667);
#3105=AXIS2_PLACEMENT_3D('',#4351,#3668,#3669);
#3106=AXIS2_PLACEMENT_3D('',#4352,#3670,#3671);
#3107=AXIS2_PLACEMENT_3D('',#4354,#3672,#3673);
#3108=AXIS2_PLACEMENT_3D('',#4355,#3674,#3675);
#3109=AXIS2_PLACEMENT_3D('',#4357,#3676,#3677);
#3110=AXIS2_PLACEMENT_3D('',#4358,#3678,#3679);
#3111=AXIS2_PLACEMENT_3D('',#4360,#3680,#3681);
#3112=AXIS2_PLACEMENT_3D('',#4361,#3682,#3683);
#3113=AXIS2_PLACEMENT_3D('',#4362,#3684,#3685);
#3114=AXIS2_PLACEMENT_3D('',#4365,#3687,#3688);
#3115=AXIS2_PLACEMENT_3D('',#4366,#3689,#3690);
#3116=AXIS2_PLACEMENT_3D('',#4367,#3691,#3692);
#3117=AXIS2_PLACEMENT_3D('',#4369,#3693,#3694);
#3118=AXIS2_PLACEMENT_3D('',#4370,#3695,#3696);
#3119=AXIS2_PLACEMENT_3D('',#4372,#3697,#3698);
#3120=AXIS2_PLACEMENT_3D('',#4373,#3699,#3700);
#3121=AXIS2_PLACEMENT_3D('',#4376,#3701,#3702);
#3122=AXIS2_PLACEMENT_3D('',#4377,#3703,#3704);
#3123=AXIS2_PLACEMENT_3D('',#4379,#3705,#3706);
#3124=AXIS2_PLACEMENT_3D('',#4383,#3708,#3709);
#3125=AXIS2_PLACEMENT_3D('',#4384,#3710,#3711);
#3126=AXIS2_PLACEMENT_3D('',#4385,#3712,#3713);
#3127=AXIS2_PLACEMENT_3D('',#4394,#3714,#3715);
#3128=AXIS2_PLACEMENT_3D('',#4395,#3716,#3717);
#3129=AXIS2_PLACEMENT_3D('',#4397,#3718,#3719);
#3130=AXIS2_PLACEMENT_3D('',#4398,#3720,#3721);
#3131=AXIS2_PLACEMENT_3D('',#4399,#3722,#3723);
#3132=AXIS2_PLACEMENT_3D('',#4400,#3724,#3725);
#3133=AXIS2_PLACEMENT_3D('',#4401,#3726,#3727);
#3134=AXIS2_PLACEMENT_3D('',#4402,#3728,#3729);
#3135=AXIS2_PLACEMENT_3D('',#4403,#3730,#3731);
#3136=AXIS2_PLACEMENT_3D('',#4404,#3732,#3733);
#3137=AXIS2_PLACEMENT_3D('',#4405,#3734,#3735);
#3138=AXIS2_PLACEMENT_3D('',#4406,#3736,#3737);
#3139=AXIS2_PLACEMENT_3D('',#4408,#3738,#3739);
#3140=AXIS2_PLACEMENT_3D('',#4410,#3740,#3741);
#3141=AXIS2_PLACEMENT_3D('',#4411,#3742,#3743);
#3142=AXIS2_PLACEMENT_3D('',#4413,#3744,#3745);
#3143=AXIS2_PLACEMENT_3D('',#4414,#3746,#3747);
#3144=AXIS2_PLACEMENT_3D('',#4416,#3748,#3749);
#3145=AXIS2_PLACEMENT_3D('',#4417,#3750,#3751);
#3146=AXIS2_PLACEMENT_3D('',#4419,#3752,#3753);
#3147=AXIS2_PLACEMENT_3D('',#4420,#3754,#3755);
#3148=AXIS2_PLACEMENT_3D('',#4422,#3756,#3757);
#3149=AXIS2_PLACEMENT_3D('',#4423,#3758,#3759);
#3150=AXIS2_PLACEMENT_3D('',#4424,#3760,#3761);
#3151=AXIS2_PLACEMENT_3D('',#4425,#3762,#3763);
#3152=AXIS2_PLACEMENT_3D('',#4426,#3764,#3765);
#3153=DIRECTION('',(0.,0.,1.));
#3154=DIRECTION('',(1.,0.,0.));
#3155=DIRECTION('',(0.,1.,0.));
#3156=DIRECTION('',(0.,0.,1.));
#3157=DIRECTION('',(0.,1.,0.));
#3158=DIRECTION('',(0.,0.,1.));
#3159=DIRECTION('',(0.,1.,0.));
#3160=DIRECTION('',(0.,0.,1.));
#3161=DIRECTION('',(0.,1.,0.));
#3162=DIRECTION('',(0.,0.,1.));
#3163=DIRECTION('',(0.,1.,0.));
#3164=DIRECTION('',(0.,0.,1.));
#3165=DIRECTION('',(0.,1.,0.));
#3166=DIRECTION('',(0.,0.,1.));
#3167=DIRECTION('',(0.,-1.,0.));
#3168=DIRECTION('',(0.,0.,-1.));
#3169=DIRECTION('',(0.,1.,0.));
#3170=DIRECTION('',(0.,0.,1.));
#3171=DIRECTION('',(0.,-1.,0.));
#3172=DIRECTION('',(0.,0.,-1.));
#3173=DIRECTION('',(0.,1.,0.));
#3174=DIRECTION('',(0.,0.,1.));
#3175=DIRECTION('',(0.,1.,0.));
#3176=DIRECTION('',(0.,0.,1.));
#3177=DIRECTION('',(0.,1.,0.));
#3178=DIRECTION('',(0.,0.,1.));
#3179=DIRECTION('',(0.,1.,0.));
#3180=DIRECTION('',(0.,0.,1.));
#3181=DIRECTION('',(0.,1.,0.));
#3182=DIRECTION('',(0.,0.,1.));
#3183=DIRECTION('',(0.,1.,0.));
#3184=DIRECTION('',(0.,0.,1.));
#3185=DIRECTION('',(0.,1.,0.));
#3186=DIRECTION('',(0.,0.,1.));
#3187=DIRECTION('',(0.,1.,0.));
#3188=DIRECTION('',(0.,0.,1.));
#3189=DIRECTION('',(0.,1.,0.));
#3190=DIRECTION('',(0.,0.,1.));
#3191=DIRECTION('',(0.,1.,0.));
#3192=DIRECTION('',(0.,0.,1.));
#3193=DIRECTION('',(0.,1.,0.));
#3194=DIRECTION('',(0.,0.,1.));
#3195=DIRECTION('',(0.,-1.,0.));
#3196=DIRECTION('',(0.,0.,-1.));
#3197=DIRECTION('',(0.,0.,1.));
#3198=DIRECTION('',(1.,0.,0.));
#3199=DIRECTION('',(-1.,0.,0.));
#3200=DIRECTION('',(0.,0.,1.));
#3201=DIRECTION('',(0.,1.,0.));
#3202=DIRECTION('',(0.,0.,-1.));
#3203=DIRECTION('',(0.,1.,0.));
#3204=DIRECTION('',(0.,0.,-1.));
#3205=DIRECTION('',(6.50521303491303E-17,1.,0.));
#3206=DIRECTION('',(-1.,6.50521303491303E-17,0.));
#3207=DIRECTION('',(1.,-6.50521303491303E-17,0.));
#3208=DIRECTION('',(1.,-6.50521303491303E-17,0.));
#3209=DIRECTION('',(0.,0.,-1.));
#3210=DIRECTION('',(1.,0.,0.));
#3211=DIRECTION('',(0.,0.,-1.));
#3212=DIRECTION('',(0.,-1.,0.));
#3213=DIRECTION('',(0.,-1.,0.));
#3214=DIRECTION('',(0.,0.,-1.));
#3215=DIRECTION('',(-6.50521303491303E-17,-1.,0.));
#3216=DIRECTION('',(1.,-6.50521303491303E-17,0.));
#3217=DIRECTION('',(-1.,6.50521303491303E-17,0.));
#3218=DIRECTION('',(-1.,6.50521303491303E-17,0.));
#3219=DIRECTION('',(0.,0.,-1.));
#3220=DIRECTION('',(-1.,0.,0.));
#3221=DIRECTION('',(0.,0.,1.));
#3222=DIRECTION('',(1.,0.,0.));
#3223=DIRECTION('',(0.,0.,1.));
#3224=DIRECTION('',(1.,0.,0.));
#3225=DIRECTION('',(0.,0.,1.));
#3226=DIRECTION('',(1.,0.,0.));
#3227=DIRECTION('',(0.,0.,1.));
#3228=DIRECTION('',(1.,0.,0.));
#3229=DIRECTION('',(0.,0.,1.));
#3230=DIRECTION('',(1.,0.,0.));
#3231=DIRECTION('',(0.,0.,1.));
#3232=DIRECTION('',(1.,0.,0.));
#3233=DIRECTION('',(0.,0.,1.));
#3234=DIRECTION('',(1.,0.,0.));
#3235=DIRECTION('',(0.,0.,1.));
#3236=DIRECTION('',(1.,0.,0.));
#3237=DIRECTION('',(0.,0.,-1.));
#3238=DIRECTION('',(1.,0.,0.));
#3239=DIRECTION('',(0.,0.,-1.));
#3240=DIRECTION('',(1.,0.,0.));
#3241=DIRECTION('',(0.,0.,-1.));
#3242=DIRECTION('',(1.,0.,0.));
#3243=DIRECTION('',(0.,0.,-1.));
#3244=DIRECTION('',(-1.,0.,0.));
#3245=DIRECTION('',(0.,0.,-1.));
#3246=DIRECTION('',(-1.,0.,0.));
#3247=DIRECTION('',(0.,0.,-1.));
#3248=DIRECTION('',(-1.,0.,0.));
#3249=DIRECTION('',(0.,0.,-1.));
#3250=DIRECTION('',(-1.,0.,0.));
#3251=DIRECTION('',(0.,0.,-1.));
#3252=DIRECTION('',(-1.,0.,0.));
#3253=DIRECTION('',(0.,0.,-1.));
#3254=DIRECTION('',(-1.,0.,0.));
#3255=DIRECTION('',(0.,0.,-1.));
#3256=DIRECTION('',(-1.,0.,0.));
#3257=DIRECTION('',(0.,0.,-1.));
#3258=DIRECTION('',(-1.,0.,0.));
#3259=DIRECTION('',(0.,0.,-1.));
#3260=DIRECTION('',(-1.,0.,0.));
#3261=DIRECTION('',(0.,0.,-1.));
#3262=DIRECTION('',(-1.,0.,0.));
#3263=DIRECTION('',(0.,0.,-1.));
#3264=DIRECTION('',(-1.,0.,0.));
#3265=DIRECTION('',(0.,0.,-1.));
#3266=DIRECTION('',(-1.,0.,0.));
#3267=DIRECTION('',(0.,0.,1.));
#3268=DIRECTION('',(1.,0.,0.));
#3269=DIRECTION('',(0.,0.,1.));
#3270=DIRECTION('',(1.,0.,0.));
#3271=DIRECTION('',(0.,0.,1.));
#3272=DIRECTION('',(1.,0.,0.));
#3273=DIRECTION('',(0.,0.,1.));
#3274=DIRECTION('',(1.,0.,0.));
#3275=DIRECTION('',(0.,0.,1.));
#3276=DIRECTION('',(1.,0.,0.));
#3277=DIRECTION('',(0.,0.,1.));
#3278=DIRECTION('',(1.,0.,0.));
#3279=DIRECTION('',(0.,0.,1.));
#3280=DIRECTION('',(1.,0.,0.));
#3281=DIRECTION('',(0.,0.,1.));
#3282=DIRECTION('',(1.,0.,0.));
#3283=DIRECTION('',(0.,0.,1.));
#3284=DIRECTION('',(1.,0.,0.));
#3285=DIRECTION('',(0.,0.,1.));
#3286=DIRECTION('',(1.,0.,0.));
#3287=DIRECTION('',(0.,0.,1.));
#3288=DIRECTION('',(1.,0.,0.));
#3289=DIRECTION('',(-1.07654856244841E-15,-1.,9.42697225752155E-16));
#3290=DIRECTION('',(0.86167826814161,-4.49262093925413E-16,0.507454985405086));
#3291=DIRECTION('',(-1.,0.,-6.1230317691119E-17));
#3292=DIRECTION('',(-6.1230317691119E-17,0.,1.));
#3293=DIRECTION('',(1.,0.,6.1230317691119E-17));
#3294=DIRECTION('',(6.1230317691119E-17,0.,-1.));
#3295=DIRECTION('',(-1.,0.,-6.1230317691119E-17));
#3296=DIRECTION('',(-6.1230317691119E-17,0.,1.));
#3297=DIRECTION('',(1.,0.,6.1230317691119E-17));
#3298=DIRECTION('',(6.1230317691119E-17,0.,-1.));
#3299=DIRECTION('',(-1.,0.,-6.1230317691119E-17));
#3300=DIRECTION('',(-6.1230317691119E-17,0.,1.));
#3301=DIRECTION('',(1.,0.,6.1230317691119E-17));
#3302=DIRECTION('',(6.1230317691119E-17,0.,-1.));
#3303=DIRECTION('',(-1.,0.,-6.1230317691119E-17));
#3304=DIRECTION('',(-6.1230317691119E-17,0.,1.));
#3305=DIRECTION('',(1.,0.,6.1230317691119E-17));
#3306=DIRECTION('',(6.1230317691119E-17,0.,-1.));
#3307=DIRECTION('',(-1.,0.,-6.1230317691119E-17));
#3308=DIRECTION('',(-6.1230317691119E-17,0.,1.));
#3309=DIRECTION('',(1.,0.,6.1230317691119E-17));
#3310=DIRECTION('',(6.1230317691119E-17,0.,-1.));
#3311=DIRECTION('',(-1.,0.,-6.1230317691119E-17));
#3312=DIRECTION('',(-6.1230317691119E-17,0.,1.));
#3313=DIRECTION('',(1.,0.,6.1230317691119E-17));
#3314=DIRECTION('',(6.1230317691119E-17,0.,-1.));
#3315=DIRECTION('',(1.,0.,6.1230317691119E-17));
#3316=DIRECTION('',(6.1230317691119E-17,0.,-1.));
#3317=DIRECTION('',(1.,0.,6.1230317691119E-17));
#3318=DIRECTION('',(6.1230317691119E-17,0.,-1.));
#3319=DIRECTION('',(5.30270106023014E-17,0.499999999999983,-0.866025403784448));
#3320=DIRECTION('',(-6.12303176911189E-17,-1.,0.));
#3321=DIRECTION('',(0.,1.,0.));
#3322=DIRECTION('',(-3.06151588455584E-17,-0.499999999999983,-0.866025403784448));
#3323=DIRECTION('',(-5.30270106023014E-17,0.499999999999983,0.866025403784448));
#3324=DIRECTION('',(3.06151588455584E-17,0.499999999999983,-0.866025403784448));
#3325=DIRECTION('',(-5.30270106023014E-17,-0.499999999999983,0.866025403784448));
#3326=DIRECTION('',(6.12303176911189E-17,1.,0.));
#3327=DIRECTION('',(0.,-1.,0.));
#3328=DIRECTION('',(3.06151588455584E-17,0.499999999999983,0.866025403784448));
#3329=DIRECTION('',(5.30270106023014E-17,-0.499999999999983,-0.866025403784448));
#3330=DIRECTION('',(-3.06151588455584E-17,-0.499999999999983,0.866025403784448));
#3331=DIRECTION('',(1.,0.,6.1230317691119E-17));
#3332=DIRECTION('',(6.1230317691119E-17,0.,-1.));
#3333=DIRECTION('',(1.,0.,6.1230317691119E-17));
#3334=DIRECTION('',(6.1230317691119E-17,0.,-1.));
#3335=DIRECTION('',(1.,0.,6.1230317691119E-17));
#3336=DIRECTION('',(6.1230317691119E-17,0.,-1.));
#3337=DIRECTION('',(1.,0.,6.1230317691119E-17));
#3338=DIRECTION('',(6.1230317691119E-17,0.,-1.));
#3339=DIRECTION('',(-1.,0.,-6.1230317691119E-17));
#3340=DIRECTION('',(-6.1230317691119E-17,0.,1.));
#3341=DIRECTION('',(1.,0.,6.1230317691119E-17));
#3342=DIRECTION('',(6.1230317691119E-17,0.,-1.));
#3343=DIRECTION('',(-1.,0.,-6.1230317691119E-17));
#3344=DIRECTION('',(-6.1230317691119E-17,0.,1.));
#3345=DIRECTION('',(1.,0.,6.1230317691119E-17));
#3346=DIRECTION('',(6.1230317691119E-17,0.,-1.));
#3347=DIRECTION('',(1.,0.,6.1230317691119E-17));
#3348=DIRECTION('',(6.1230317691119E-17,0.,-1.));
#3349=DIRECTION('',(1.,0.,6.1230317691119E-17));
#3350=DIRECTION('',(6.1230317691119E-17,0.,-1.));
#3351=DIRECTION('',(-1.,0.,-6.1230317691119E-17));
#3352=DIRECTION('',(-6.1230317691119E-17,0.,1.));
#3353=DIRECTION('',(1.,0.,6.1230317691119E-17));
#3354=DIRECTION('',(6.1230317691119E-17,0.,-1.));
#3355=DIRECTION('',(1.,0.,6.1230317691119E-17));
#3356=DIRECTION('',(6.1230317691119E-17,0.,-1.));
#3357=DIRECTION('',(1.,0.,6.1230317691119E-17));
#3358=DIRECTION('',(6.1230317691119E-17,0.,-1.));
#3359=DIRECTION('',(1.,0.,6.1230317691119E-17));
#3360=DIRECTION('',(6.1230317691119E-17,0.,-1.));
#3361=DIRECTION('',(1.,0.,6.1230317691119E-17));
#3362=DIRECTION('',(6.1230317691119E-17,0.,-1.));
#3363=DIRECTION('',(-1.,0.,-6.1230317691119E-17));
#3364=DIRECTION('',(-6.1230317691119E-17,0.,1.));
#3365=DIRECTION('',(1.,0.,6.1230317691119E-17));
#3366=DIRECTION('',(6.1230317691119E-17,0.,-1.));
#3367=DIRECTION('',(-1.,0.,-6.1230317691119E-17));
#3368=DIRECTION('',(-6.1230317691119E-17,0.,1.));
#3369=DIRECTION('',(1.,-6.12303176911189E-17,0.));
#3370=DIRECTION('',(6.12303176911189E-17,1.,0.));
#3371=DIRECTION('',(-3.06151588455584E-17,-0.499999999999983,0.866025403784448));
#3372=DIRECTION('',(3.06151588455584E-17,0.499999999999983,0.866025403784448));
#3373=DIRECTION('',(6.12303176911189E-17,1.,0.));
#3374=DIRECTION('',(3.06151588455584E-17,0.499999999999983,-0.866025403784448));
#3375=DIRECTION('',(-3.06151588455584E-17,-0.499999999999983,-0.866025403784448));
#3376=DIRECTION('',(-6.12303176911189E-17,-1.,0.));
#3377=DIRECTION('',(1.,-6.12303176911189E-17,0.));
#3378=DIRECTION('',(6.12303176911189E-17,1.,0.));
#3379=DIRECTION('',(0.,-0.866025403784448,-0.499999999999983));
#3380=DIRECTION('',(0.,0.499999999999983,-0.866025403784448));
#3381=DIRECTION('',(-1.,0.,0.));
#3382=DIRECTION('',(-1.,0.,0.));
#3383=DIRECTION('',(0.,0.,-1.));
#3384=DIRECTION('',(-1.,0.,0.));
#3385=DIRECTION('',(-1.,0.,0.));
#3386=DIRECTION('',(0.,0.866025403784448,-0.499999999999983));
#3387=DIRECTION('',(0.,0.499999999999983,0.866025403784448));
#3388=DIRECTION('',(-1.,0.,0.));
#3389=DIRECTION('',(0.,0.866025403784448,0.499999999999983));
#3390=DIRECTION('',(0.,-0.499999999999983,0.866025403784448));
#3391=DIRECTION('',(-1.,0.,0.));
#3392=DIRECTION('',(0.,0.,1.));
#3393=DIRECTION('',(1.,0.,0.));
#3394=DIRECTION('',(-1.,0.,0.));
#3395=DIRECTION('',(0.,-0.866025403784448,0.499999999999983));
#3396=DIRECTION('',(0.,-0.499999999999983,-0.866025403784448));
#3397=DIRECTION('',(-1.,0.,-6.1230317691119E-17));
#3398=DIRECTION('',(-6.1230317691119E-17,0.,1.));
#3399=DIRECTION('',(-0.999887204436648,-1.88431207181476E-16,0.0150192677539761));
#3400=DIRECTION('',(1.76017767162818E-16,-1.,-8.27822916904465E-16));
#3401=DIRECTION('',(0.,0.,-1.));
#3402=DIRECTION('',(0.,-1.,0.));
#3403=DIRECTION('',(0.,0.,1.));
#3404=DIRECTION('',(0.,-1.,0.));
#3405=DIRECTION('',(0.,0.,1.));
#3406=DIRECTION('',(0.,-1.,0.));
#3407=DIRECTION('',(-1.,0.,-3.06161699786838E-17));
#3408=DIRECTION('',(-3.06161699786838E-17,0.,1.));
#3409=DIRECTION('',(3.06161699786838E-17,0.,-1.));
#3410=DIRECTION('',(0.,-1.,0.));
#3411=DIRECTION('',(3.06161699786838E-17,0.,-1.));
#3412=DIRECTION('',(0.,-1.,0.));
#3413=DIRECTION('',(-1.22464679914735E-16,0.,1.));
#3414=DIRECTION('',(1.,0.,1.22464679914735E-16));
#3415=DIRECTION('',(-1.22464679914735E-16,0.,1.));
#3416=DIRECTION('',(1.,0.,1.22464679914735E-16));
#3417=DIRECTION('',(-1.22464679914735E-16,0.,1.));
#3418=DIRECTION('',(1.,0.,1.22464679914735E-16));
#3419=DIRECTION('',(-1.,0.,-1.22464679914735E-16));
#3420=DIRECTION('',(0.,-1.,0.));
#3421=DIRECTION('',(-1.,0.,-1.22464679914735E-16));
#3422=DIRECTION('',(1.,0.,0.));
#3423=DIRECTION('',(0.,0.,-1.));
#3424=DIRECTION('',(0.,0.,1.));
#3425=DIRECTION('',(0.,-1.,0.));
#3426=DIRECTION('',(0.,0.,1.));
#3427=DIRECTION('',(0.,0.,-1.));
#3428=DIRECTION('',(-1.,0.,0.));
#3429=DIRECTION('',(0.,0.,-1.));
#3430=DIRECTION('',(0.,-1.,0.));
#3431=DIRECTION('',(0.,0.,-1.));
#3432=DIRECTION('',(0.,-1.,0.));
#3433=DIRECTION('',(0.,0.,-1.));
#3434=DIRECTION('',(0.,-1.,0.));
#3435=DIRECTION('',(1.,0.,0.));
#3436=DIRECTION('',(1.,0.,0.));
#3437=DIRECTION('',(0.,1.,0.));
#3438=DIRECTION('',(0.,0.,1.));
#3439=DIRECTION('',(0.,1.,0.));
#3440=DIRECTION('',(0.,0.,1.));
#3441=DIRECTION('',(0.,0.,1.));
#3442=DIRECTION('',(1.,0.,0.));
#3443=DIRECTION('',(0.,0.,1.));
#3444=DIRECTION('',(0.,1.,0.));
#3445=DIRECTION('',(0.,0.,-1.));
#3446=DIRECTION('',(-1.,0.,0.));
#3447=DIRECTION('',(0.,0.,1.));
#3448=DIRECTION('',(0.,-1.,0.));
#3449=DIRECTION('',(0.,0.,-1.));
#3450=DIRECTION('',(0.,-1.,0.));
#3451=DIRECTION('',(0.,0.,1.));
#3452=DIRECTION('',(1.,0.,0.));
#3453=DIRECTION('',(0.,0.,1.));
#3454=DIRECTION('',(0.,1.,0.));
#3455=DIRECTION('',(0.,0.,-1.));
#3456=DIRECTION('',(-1.,0.,0.));
#3457=DIRECTION('',(0.,0.,1.));
#3458=DIRECTION('',(0.,-1.,0.));
#3459=DIRECTION('',(0.,0.,-1.));
#3460=DIRECTION('',(0.,-1.,0.));
#3461=DIRECTION('',(0.,0.,-1.));
#3462=DIRECTION('',(-1.,0.,0.));
#3463=DIRECTION('',(0.,0.,-1.));
#3464=DIRECTION('',(0.,-1.,0.));
#3465=DIRECTION('',(1.56492613230828E-15,-1.,-1.23818320052367E-15));
#3466=DIRECTION('',(0.86167826814161,7.20140601506384E-16,0.507454985405085));
#3467=DIRECTION('',(1.,0.,0.));
#3468=DIRECTION('',(0.,0.,-1.));
#3469=DIRECTION('',(-1.,0.,0.));
#3470=DIRECTION('',(0.,0.,1.));
#3471=DIRECTION('',(1.,0.,0.));
#3472=DIRECTION('',(0.,0.,-1.));
#3473=DIRECTION('',(1.,0.,0.));
#3474=DIRECTION('',(0.,0.,-1.));
#3475=DIRECTION('',(-1.,0.,0.));
#3476=DIRECTION('',(0.,0.,1.));
#3477=DIRECTION('',(1.,0.,0.));
#3478=DIRECTION('',(0.,0.,-1.));
#3479=DIRECTION('',(-1.,0.,0.));
#3480=DIRECTION('',(0.,0.,1.));
#3481=DIRECTION('',(-1.,0.,0.));
#3482=DIRECTION('',(0.,0.,1.));
#3483=DIRECTION('',(-1.,0.,0.));
#3484=DIRECTION('',(0.,0.,1.));
#3485=DIRECTION('',(-1.,0.,0.));
#3486=DIRECTION('',(0.,0.,1.));
#3487=DIRECTION('',(-1.,0.,0.));
#3488=DIRECTION('',(0.,0.,1.));
#3489=DIRECTION('',(-1.,0.,0.));
#3490=DIRECTION('',(0.,0.,1.));
#3491=DIRECTION('',(1.,0.,0.));
#3492=DIRECTION('',(0.,0.,-1.));
#3493=DIRECTION('',(0.,0.,-1.));
#3494=DIRECTION('',(-1.,0.,0.));
#3495=DIRECTION('',(-1.,0.,0.));
#3496=DIRECTION('',(-1.,0.,0.));
#3497=DIRECTION('',(0.,-0.866025403784433,-0.500000000000009));
#3498=DIRECTION('',(0.,0.500000000000009,-0.866025403784433));
#3499=DIRECTION('',(-1.,0.,0.));
#3500=DIRECTION('',(0.,-0.866025403784433,0.500000000000009));
#3501=DIRECTION('',(0.,-0.500000000000009,-0.866025403784433));
#3502=DIRECTION('',(-1.,0.,0.));
#3503=DIRECTION('',(0.,0.,1.));
#3504=DIRECTION('',(1.,0.,0.));
#3505=DIRECTION('',(-1.,0.,0.));
#3506=DIRECTION('',(0.,0.866025403784433,0.500000000000009));
#3507=DIRECTION('',(0.,-0.500000000000009,0.866025403784433));
#3508=DIRECTION('',(-1.,0.,0.));
#3509=DIRECTION('',(0.,0.866025403784433,-0.500000000000009));
#3510=DIRECTION('',(0.,0.500000000000009,0.866025403784433));
#3511=DIRECTION('',(3.67117797285794E-15,1.38661263095409E-45,1.));
#3512=DIRECTION('',(3.77702372700455E-31,-1.,0.));
#3513=DIRECTION('',(-1.56437922865045E-17,-1.,-1.16015845313877E-15));
#3514=DIRECTION('',(0.86167826814161,-6.02208106749724E-16,0.507454985405086));
#3515=DIRECTION('',(-0.999887204436648,1.96178073952636E-16,0.0150192677539757));
#3516=DIRECTION('',(-2.0497165137681E-16,-1.,-5.83947078842379E-16));
#3517=DIRECTION('',(1.01475210281174E-15,0.,1.));
#3518=DIRECTION('',(0.,-1.,0.));
#3519=DIRECTION('',(4.36642432005805E-15,-3.26098698666482E-63,1.));
#3520=DIRECTION('',(-7.11942644298304E-78,-1.,-3.26098698666482E-63));
#3521=DIRECTION('',(-1.,0.,0.));
#3522=DIRECTION('',(0.,0.,1.));
#3523=DIRECTION('',(0.,1.,0.));
#3524=DIRECTION('',(0.,0.,-1.));
#3525=DIRECTION('',(0.,1.,0.));
#3526=DIRECTION('',(0.,0.,-1.));
#3527=DIRECTION('',(0.,1.,0.));
#3528=DIRECTION('',(0.,0.,1.));
#3529=DIRECTION('',(1.,0.,0.));
#3530=DIRECTION('',(1.,0.,0.));
#3531=DIRECTION('',(0.,0.,-1.));
#3532=DIRECTION('',(1.,0.,0.));
#3533=DIRECTION('',(0.,0.,-1.));
#3534=DIRECTION('',(0.,-1.,0.));
#3535=DIRECTION('',(0.,-1.,0.));
#3536=DIRECTION('',(0.,0.,-1.));
#3537=DIRECTION('',(0.,-1.,0.));
#3538=DIRECTION('',(0.,0.,-1.));
#3539=DIRECTION('',(0.,-1.,0.));
#3540=DIRECTION('',(1.,0.,0.));
#3541=DIRECTION('',(0.,-1.,0.));
#3542=DIRECTION('',(1.,0.,0.));
#3543=DIRECTION('',(0.,-1.,0.));
#3544=DIRECTION('',(1.,0.,0.));
#3545=DIRECTION('',(-1.,0.,0.));
#3546=DIRECTION('',(-1.,0.,0.));
#3547=DIRECTION('',(0.,0.,-1.));
#3548=DIRECTION('',(-1.,0.,0.));
#3549=DIRECTION('',(0.,0.,-1.));
#3550=DIRECTION('',(1.,0.,0.));
#3551=DIRECTION('',(0.,0.,-1.));
#3552=DIRECTION('',(1.,0.,0.));
#3553=DIRECTION('',(0.,0.,-1.));
#3554=DIRECTION('',(1.,0.,0.));
#3555=DIRECTION('',(0.,0.,-1.));
#3556=DIRECTION('',(1.,0.,0.));
#3557=DIRECTION('',(0.,0.,-1.));
#3558=DIRECTION('',(1.,0.,0.));
#3559=DIRECTION('',(0.,0.,-1.));
#3560=DIRECTION('',(-1.,0.,0.));
#3561=DIRECTION('',(0.,0.,-1.));
#3562=DIRECTION('',(-1.,0.,0.));
#3563=DIRECTION('',(0.,0.,-1.));
#3564=DIRECTION('',(-1.,0.,0.));
#3565=DIRECTION('',(0.,0.,-1.));
#3566=DIRECTION('',(-1.,0.,0.));
#3567=DIRECTION('',(0.,0.,-1.));
#3568=DIRECTION('',(-1.,0.,0.));
#3569=DIRECTION('',(0.,0.,-1.));
#3570=DIRECTION('',(-1.,0.,0.));
#3571=DIRECTION('',(0.,0.,1.));
#3572=DIRECTION('',(1.,0.,0.));
#3573=DIRECTION('',(0.,0.,1.));
#3574=DIRECTION('',(1.,0.,0.));
#3575=DIRECTION('',(0.,0.,1.));
#3576=DIRECTION('',(1.,0.,0.));
#3577=DIRECTION('',(0.,0.,1.));
#3578=DIRECTION('',(1.,0.,0.));
#3579=DIRECTION('',(0.,0.,1.));
#3580=DIRECTION('',(1.,0.,0.));
#3581=DIRECTION('',(0.,-1.,0.));
#3582=DIRECTION('',(0.,0.,-1.));
#3583=DIRECTION('',(0.,-1.,0.));
#3584=DIRECTION('',(0.,0.,-1.));
#3585=DIRECTION('',(0.,-1.,0.));
#3586=DIRECTION('',(0.,0.,-1.));
#3587=DIRECTION('',(7.50065586047373E-16,-1.,-3.46402872182754E-16));
#3588=DIRECTION('',(0.86167826814161,4.70531350730143E-16,0.507454985405086));
#3589=DIRECTION('',(9.74456632343924E-15,-2.94842866260437E-31,1.));
#3590=DIRECTION('',(-1.69637671058929E-30,-1.,-2.94842866260421E-31));
#3591=DIRECTION('',(0.,1.,0.));
#3592=DIRECTION('',(0.,0.,-1.));
#3593=DIRECTION('',(0.,1.,0.));
#3594=DIRECTION('',(0.,0.,1.));
#3595=DIRECTION('',(0.,-1.,0.));
#3596=DIRECTION('',(0.,0.,-1.));
#3597=DIRECTION('',(-1.,6.12303176911189E-17,0.));
#3598=DIRECTION('',(-6.12303176911189E-17,-1.,0.));
#3599=DIRECTION('',(0.,0.,-1.));
#3600=DIRECTION('',(-6.12303176911189E-17,-1.,0.));
#3601=DIRECTION('',(7.58697639573585E-33,1.23908819712629E-16,-1.));
#3602=DIRECTION('',(-6.12303176911189E-17,-1.,-6.12303176911189E-17));
#3603=DIRECTION('',(0.,0.,-1.));
#3604=DIRECTION('',(0.,0.,-1.));
#3605=DIRECTION('',(-6.12303176911189E-17,-1.,-6.12303176911189E-17));
#3606=DIRECTION('',(3.74915180455534E-33,6.12303176911189E-17,-1.));
#3607=DIRECTION('',(0.,1.,6.12303176911189E-17));
#3608=DIRECTION('',(1.,-6.12303176911189E-17,0.));
#3609=DIRECTION('',(-6.12303176911189E-17,-1.,-6.12303176911189E-17));
#3610=DIRECTION('',(1.,-6.12303176911189E-17,0.));
#3611=DIRECTION('',(1.,-6.12303176911189E-17,0.));
#3612=DIRECTION('',(6.12303176911189E-17,1.,0.));
#3613=DIRECTION('',(-7.58697639573585E-33,-1.23908819712629E-16,1.));
#3614=DIRECTION('',(6.12303176911189E-17,1.,0.));
#3615=DIRECTION('',(0.,0.,1.));
#3616=DIRECTION('',(-6.12303176911189E-17,-1.,-6.12303176911189E-17));
#3617=DIRECTION('',(0.,0.,1.));
#3618=DIRECTION('',(0.,0.,1.));
#3619=DIRECTION('',(-6.12303176911189E-17,-1.,0.));
#3620=DIRECTION('',(1.,-6.12303176911189E-17,0.));
#3621=DIRECTION('',(1.,-6.12303176911189E-17,0.));
#3622=DIRECTION('',(-1.,6.12303176911189E-17,0.));
#3623=DIRECTION('',(-6.12303176911189E-17,-1.,-6.12303176911189E-17));
#3624=DIRECTION('',(0.,6.12303176911189E-17,-1.));
#3625=DIRECTION('',(-6.12303176911189E-17,-1.,-6.12303176911189E-17));
#3626=DIRECTION('',(0.,6.12303176911189E-17,-1.));
#3627=DIRECTION('',(-6.12303176911189E-17,-1.,-6.14381231075119E-17));
#3628=DIRECTION('',(0.,6.14381231075119E-17,-1.));
#3629=DIRECTION('',(-6.12303176911189E-17,-1.,-6.12303176911189E-17));
#3630=DIRECTION('',(0.,6.12303176911189E-17,-1.));
#3631=DIRECTION('',(-6.12303176911189E-17,-1.,-6.12303176911189E-17));
#3632=DIRECTION('',(0.,6.12303176911189E-17,-1.));
#3633=DIRECTION('',(-6.12303176911189E-17,-1.,-6.12303176911189E-17));
#3634=DIRECTION('',(0.,6.12303176911189E-17,-1.));
#3635=DIRECTION('',(-6.12303176911187E-17,-1.,-6.12303176911187E-17));
#3636=DIRECTION('',(0.,6.12303176911187E-17,-1.));
#3637=DIRECTION('',(-6.12303176911189E-17,-1.,-6.12303176911189E-17));
#3638=DIRECTION('',(0.,6.12303176911189E-17,-1.));
#3639=DIRECTION('',(-6.12303176911189E-17,-1.,-6.12303176911189E-17));
#3640=DIRECTION('',(0.,6.12303176911189E-17,-1.));
#3641=DIRECTION('',(-6.12303176911189E-17,-1.,-6.12303176911189E-17));
#3642=DIRECTION('',(0.,6.12303176911189E-17,-1.));
#3643=DIRECTION('',(-6.12303176911189E-17,-1.,-6.12303176911189E-17));
#3644=DIRECTION('',(0.,6.12303176911189E-17,-1.));
#3645=DIRECTION('',(-6.12303176911189E-17,-1.,-6.12303176911189E-17));
#3646=DIRECTION('',(0.,6.12303176911189E-17,-1.));
#3647=DIRECTION('',(-6.12303176911189E-17,-1.,-6.12303176911189E-17));
#3648=DIRECTION('',(0.,6.12303176911189E-17,-1.));
#3649=DIRECTION('',(-6.12303176911189E-17,-1.,-6.12303176911189E-17));
#3650=DIRECTION('',(0.,6.12303176911189E-17,-1.));
#3651=DIRECTION('',(-6.12303176911189E-17,-1.,-6.12303176911189E-17));
#3652=DIRECTION('',(0.,6.12303176911189E-17,-1.));
#3653=DIRECTION('',(-6.12303176911189E-17,-1.,-6.12303176911189E-17));
#3654=DIRECTION('',(0.,6.12303176911189E-17,-1.));
#3655=DIRECTION('',(-6.12303176911189E-17,-1.,-6.12303176911189E-17));
#3656=DIRECTION('',(0.,6.12303176911189E-17,-1.));
#3657=DIRECTION('',(6.12303176911187E-17,1.,6.12303176911187E-17));
#3658=DIRECTION('',(0.,-6.12303176911187E-17,1.));
#3659=DIRECTION('',(-6.12303176911189E-17,-1.,0.));
#3660=DIRECTION('',(1.,-6.12303176911189E-17,0.));
#3661=DIRECTION('',(0.,1.,0.));
#3662=DIRECTION('',(0.,0.,-1.));
#3663=DIRECTION('',(-1.,6.12303176911189E-17,0.));
#3664=DIRECTION('',(-6.12303176911189E-17,-1.,0.));
#3665=DIRECTION('',(1.,-6.12303176911189E-17,0.));
#3666=DIRECTION('',(-3.74915180455534E-33,-6.12303176911189E-17,1.));
#3667=DIRECTION('',(0.,-1.,-6.12303176911189E-17));
#3668=DIRECTION('',(6.12303176911189E-17,1.,6.14381231075119E-17));
#3669=DIRECTION('',(0.,-6.14381231075119E-17,1.));
#3670=DIRECTION('',(-6.12303176911189E-17,-1.,-6.14381231075119E-17));
#3671=DIRECTION('',(0.,6.14381231075119E-17,-1.));
#3672=DIRECTION('',(-6.12303176911189E-17,-1.,-6.12303176911189E-17));
#3673=DIRECTION('',(0.,6.12303176911189E-17,-1.));
#3674=DIRECTION('',(-6.12303176911189E-17,-1.,-6.12303176911189E-17));
#3675=DIRECTION('',(0.,6.12303176911189E-17,-1.));
#3676=DIRECTION('',(-6.12303176911189E-17,-1.,0.));
#3677=DIRECTION('',(1.,0.,0.));
#3678=DIRECTION('',(-6.12303176911189E-17,-1.,0.));
#3679=DIRECTION('',(1.,-6.12303176911189E-17,0.));
#3680=DIRECTION('',(-6.10081608311779E-17,-1.,-6.12303176911189E-17));
#3681=DIRECTION('',(0.,6.12303176911189E-17,-1.));
#3682=DIRECTION('',(6.12303176911189E-17,1.,1.23908819712629E-16));
#3683=DIRECTION('',(0.,-1.23908819712629E-16,1.));
#3684=DIRECTION('',(6.12303176911189E-17,1.,1.23908819712629E-16));
#3685=DIRECTION('',(0.,-1.23908819712629E-16,1.));
#3686=DIRECTION('',(1.,-6.12303176911189E-17,0.));
#3687=DIRECTION('',(0.,0.,-1.));
#3688=DIRECTION('',(-1.,0.,0.));
#3689=DIRECTION('',(-6.12303176911189E-17,-1.,0.));
#3690=DIRECTION('',(1.,-6.12303176911189E-17,0.));
#3691=DIRECTION('',(-6.12303176911189E-17,-1.,0.));
#3692=DIRECTION('',(1.,-6.12303176911189E-17,0.));
#3693=DIRECTION('',(-6.12303176911189E-17,-1.,0.));
#3694=DIRECTION('',(1.,-6.12303176911189E-17,0.));
#3695=DIRECTION('',(-6.12303176911189E-17,-1.,0.));
#3696=DIRECTION('',(1.,-6.12303176911189E-17,0.));
#3697=DIRECTION('',(-6.12303176911189E-17,-1.,0.));
#3698=DIRECTION('',(1.,-6.12303176911189E-17,0.));
#3699=DIRECTION('',(0.613706502539647,-0.705988571829835,0.353474843781313));
#3700=DIRECTION('',(-0.611770077497278,-0.708223225011486,-0.352359526383643));
#3701=DIRECTION('',(6.12303176911192E-17,1.,0.));
#3702=DIRECTION('',(-1.,6.12303176911192E-17,0.));
#3703=DIRECTION('',(-6.12303176911192E-17,-1.,0.));
#3704=DIRECTION('',(1.,-6.12303176911192E-17,0.));
#3705=DIRECTION('',(6.12303176911189E-17,1.,0.));
#3706=DIRECTION('',(-1.,6.12303176911189E-17,0.));
#3707=DIRECTION('',(0.499100892625458,-2.89210762796197E-18,-0.866543881739679));
#3708=DIRECTION('',(6.12303176911189E-17,1.,0.));
#3709=DIRECTION('',(-1.,6.12303176911189E-17,0.));
#3710=DIRECTION('',(6.12303176911192E-17,1.,0.));
#3711=DIRECTION('',(-1.,6.12303176911192E-17,0.));
#3712=DIRECTION('',(-6.12303176911192E-17,-1.,0.));
#3713=DIRECTION('',(1.,-6.12303176911192E-17,0.));
#3714=DIRECTION('',(0.,1.,0.));
#3715=DIRECTION('',(0.,0.,-1.));
#3716=DIRECTION('',(0.,-1.,0.));
#3717=DIRECTION('',(0.,0.,1.));
#3718=DIRECTION('',(0.613706502539647,-0.705988571829835,0.353474843781313));
#3719=DIRECTION('',(0.75470958022375,0.656059028989383,0.));
#3720=DIRECTION('',(-0.359395151894897,-3.08148791101958E-32,0.933185471808495));
#3721=DIRECTION('',(-0.933185471808495,3.05970156693622E-15,-0.359395151894897));
#3722=DIRECTION('',(0.999343491320731,5.31425314232434E-16,0.0362296336566022));
#3723=DIRECTION('',(-5.4340057907025E-16,1.,3.20691005364865E-16));
#3724=DIRECTION('',(0.96461505721255,5.27360170845809E-16,0.263662267681267));
#3725=DIRECTION('',(6.17354115276903E-16,-1.,-2.5847044775025E-16));
#3726=DIRECTION('',(0.102173442747111,1.13386856710356E-15,-0.994766599558511));
#3727=DIRECTION('',(6.93921412963558E-16,-1.,-1.06856043198162E-15));
#3728=DIRECTION('',(0.88084325313138,1.22052755834767E-15,-0.473408030575029));
#3729=DIRECTION('',(-8.92011590223279E-16,1.,9.18457523537069E-16));
#3730=DIRECTION('',(0.869414936330308,3.06764776530666E-16,-0.494082653496119));
#3731=DIRECTION('',(-3.22738536192148E-16,1.,5.29690173306966E-17));
#3732=DIRECTION('',(0.180320207415403,9.61584123102375E-16,-0.983607961943002));
#3733=DIRECTION('',(5.21812226997407E-16,-1.,-8.81947755266929E-16));
#3734=DIRECTION('',(0.,1.,0.));
#3735=DIRECTION('',(0.,0.,1.));
#3736=DIRECTION('',(0.,1.,0.));
#3737=DIRECTION('',(1.,0.,0.));
#3738=DIRECTION('',(0.,1.,0.));
#3739=DIRECTION('',(1.,0.,0.));
#3740=DIRECTION('',(0.,1.,0.));
#3741=DIRECTION('',(0.,0.,1.));
#3742=DIRECTION('',(0.,1.,0.));
#3743=DIRECTION('',(1.,0.,0.));
#3744=DIRECTION('',(0.,1.,0.));
#3745=DIRECTION('',(0.,0.,1.));
#3746=DIRECTION('',(0.,1.,0.));
#3747=DIRECTION('',(1.,0.,0.));
#3748=DIRECTION('',(0.,-1.,0.));
#3749=DIRECTION('',(0.,0.,-1.));
#3750=DIRECTION('',(0.,1.,0.));
#3751=DIRECTION('',(0.,0.,1.));
#3752=DIRECTION('',(0.,-1.,0.));
#3753=DIRECTION('',(0.,0.,-1.));
#3754=DIRECTION('',(0.,1.,0.));
#3755=DIRECTION('',(1.,0.,0.));
#3756=DIRECTION('',(0.,1.,0.));
#3757=DIRECTION('',(0.,0.,1.));
#3758=DIRECTION('',(0.063832406783846,1.53297447794949E-16,-0.997960632412011));
#3759=DIRECTION('',(0.997960632412011,1.08589431833468E-15,0.063832406783846));
#3760=DIRECTION('',(0.0638324067838459,1.25751543680991E-15,-0.997960632412011));
#3761=DIRECTION('',(0.997960632412011,1.06566453416951E-15,0.0638324067838459));
#3762=DIRECTION('',(0.0638324067838461,5.50471635396595E-16,-0.997960632412011));
#3763=DIRECTION('',(0.997960632412011,4.24415584717331E-16,0.0638324067838461));
#3764=DIRECTION('',(0.0638324067838461,4.30077405270044E-16,-0.997960632412011));
#3765=DIRECTION('',(0.997960632412011,1.62016483037149E-16,0.0638324067838461));
#3766=CARTESIAN_POINT('',(0.,0.,0.));
#3767=CARTESIAN_POINT('',(0.,-35.,0.));
#3768=CARTESIAN_POINT('',(0.,-33.,0.));
#3769=CARTESIAN_POINT('',(0.,-33.,13.));
#3770=CARTESIAN_POINT('',(0.,-5.,0.));
#3771=CARTESIAN_POINT('',(0.,-5.,13.));
#3772=CARTESIAN_POINT('',(0.,0.,0.));
#3773=CARTESIAN_POINT('',(0.,0.,0.));
#3774=CARTESIAN_POINT('',(0.,0.,8.));
#3775=CARTESIAN_POINT('',(0.,-37.,0.));
#3776=CARTESIAN_POINT('',(0.,-35.8284271247462,0.));
#3777=CARTESIAN_POINT('',(0.,-35.8284271247462,-15.));
#3778=CARTESIAN_POINT('',(0.,-36.,0.));
#3779=CARTESIAN_POINT('',(0.,-36.,15.));
#3780=CARTESIAN_POINT('',(0.,-2.,-8.67361737988404E-16));
#3781=CARTESIAN_POINT('',(0.,-35.,-8.67361737988404E-16));
#3782=CARTESIAN_POINT('',(0.,-35.,12.));
#3783=CARTESIAN_POINT('',(0.,-7.,-8.67361737988404E-16));
#3784=CARTESIAN_POINT('',(0.,-7.,12.));
#3785=CARTESIAN_POINT('',(0.,-2.,-8.67361737988404E-16));
#3786=CARTESIAN_POINT('',(0.,-2.,-8.67361737988404E-16));
#3787=CARTESIAN_POINT('',(0.,-2.,7.));
#3788=CARTESIAN_POINT('',(0.,-7.,-8.67361737988404E-16));
#3789=CARTESIAN_POINT('',(0.,-5.,0.));
#3790=CARTESIAN_POINT('',(0.,-33.,0.));
#3791=CARTESIAN_POINT('',(0.,-34.8856180831643,0.));
#3792=CARTESIAN_POINT('',(0.,-34.8856180831643,14.3333333333333));
#3793=CARTESIAN_POINT('',(0.,-35.,-8.67361737988404E-16));
#3794=CARTESIAN_POINT('',(0.,-37.,-8.67361737988404E-16));
#3795=CARTESIAN_POINT('',(0.,-37.,14.));
#3796=CARTESIAN_POINT('',(0.,-36.,0.));
#3797=CARTESIAN_POINT('',(0.,-35.8284271247462,0.));
#3798=CARTESIAN_POINT('',(0.,0.,0.));
#3799=CARTESIAN_POINT('',(-80.,-20.,4.));
#3800=CARTESIAN_POINT('',(-80.,-20.,0.));
#3801=CARTESIAN_POINT('',(-80.,-20.,0.));
#3802=CARTESIAN_POINT('',(-80.,20.,0.));
#3803=CARTESIAN_POINT('',(-80.,-20.,4.));
#3804=CARTESIAN_POINT('',(-80.,-20.,4.));
#3805=CARTESIAN_POINT('',(-80.,-20.,4.));
#3806=CARTESIAN_POINT('',(-80.,20.,4.));
#3807=CARTESIAN_POINT('',(-80.,20.,4.));
#3808=CARTESIAN_POINT('',(-80.,20.,4.));
#3809=CARTESIAN_POINT('',(-80.,20.,0.));
#3810=CARTESIAN_POINT('',(80.,20.,0.));
#3811=CARTESIAN_POINT('',(-80.,20.,4.));
#3812=CARTESIAN_POINT('',(80.,20.,4.));
#3813=CARTESIAN_POINT('',(80.,20.,4.));
#3814=CARTESIAN_POINT('',(80.,20.,4.));
#3815=CARTESIAN_POINT('',(80.,20.,0.));
#3816=CARTESIAN_POINT('',(80.,-20.,0.));
#3817=CARTESIAN_POINT('',(80.,20.,4.));
#3818=CARTESIAN_POINT('',(80.,-20.,4.));
#3819=CARTESIAN_POINT('',(80.,-20.,4.));
#3820=CARTESIAN_POINT('',(80.,-20.,4.));
#3821=CARTESIAN_POINT('',(80.,-20.,0.));
#3822=CARTESIAN_POINT('',(80.,-20.,4.));
#3823=CARTESIAN_POINT('',(0.,0.,4.));
#3824=CARTESIAN_POINT('',(45.,15.,4.));
#3825=CARTESIAN_POINT('',(47.4585,15.,4.));
#3826=CARTESIAN_POINT('',(45.,-15.,4.));
#3827=CARTESIAN_POINT('',(47.4585,-15.,4.));
#3828=CARTESIAN_POINT('',(-45.,-15.,4.));
#3829=CARTESIAN_POINT('',(-42.5415,-15.,4.));
#3830=CARTESIAN_POINT('',(-45.,15.,4.));
#3831=CARTESIAN_POINT('',(-42.5415,15.,4.));
#3832=CARTESIAN_POINT('',(60.,15.,4.));
#3833=CARTESIAN_POINT('',(61.621,15.,4.));
#3834=CARTESIAN_POINT('',(60.,-15.,4.));
#3835=CARTESIAN_POINT('',(61.621,-15.,4.));
#3836=CARTESIAN_POINT('',(-60.,-15.,4.));
#3837=CARTESIAN_POINT('',(-58.379,-15.,4.));
#3838=CARTESIAN_POINT('',(-60.,15.,4.));
#3839=CARTESIAN_POINT('',(-58.379,15.,4.));
#3840=CARTESIAN_POINT('',(0.,0.,4.));
#3841=CARTESIAN_POINT('',(13.5,0.,4.));
#3842=CARTESIAN_POINT('',(-34.,0.,4.));
#3843=CARTESIAN_POINT('',(-20.5,0.,4.));
#3844=CARTESIAN_POINT('',(34.,0.,4.));
#3845=CARTESIAN_POINT('',(47.5,0.,4.));
#3846=CARTESIAN_POINT('',(0.,0.,0.));
#3847=CARTESIAN_POINT('',(45.,15.,0.));
#3848=CARTESIAN_POINT('',(42.5415,15.,0.));
#3849=CARTESIAN_POINT('',(45.,-15.,0.));
#3850=CARTESIAN_POINT('',(42.5415,-15.,0.));
#3851=CARTESIAN_POINT('',(-45.,-15.,0.));
#3852=CARTESIAN_POINT('',(-47.4585,-15.,0.));
#3853=CARTESIAN_POINT('',(-45.,15.,0.));
#3854=CARTESIAN_POINT('',(-47.4585,15.,0.));
#3855=CARTESIAN_POINT('',(60.,15.,0.));
#3856=CARTESIAN_POINT('',(58.379,15.,0.));
#3857=CARTESIAN_POINT('',(60.,-15.,0.));
#3858=CARTESIAN_POINT('',(58.379,-15.,0.));
#3859=CARTESIAN_POINT('',(-60.,-15.,0.));
#3860=CARTESIAN_POINT('',(-61.621,-15.,0.));
#3861=CARTESIAN_POINT('',(-60.,15.,0.));
#3862=CARTESIAN_POINT('',(-61.621,15.,0.));
#3863=CARTESIAN_POINT('',(0.,0.,0.));
#3864=CARTESIAN_POINT('',(-13.5,0.,0.));
#3865=CARTESIAN_POINT('',(-34.,0.,0.));
#3866=CARTESIAN_POINT('',(-47.5,0.,0.));
#3867=CARTESIAN_POINT('',(34.,0.,0.));
#3868=CARTESIAN_POINT('',(20.5,0.,0.));
#3869=CARTESIAN_POINT('',(34.,0.,-160.97272501841));
#3870=CARTESIAN_POINT('',(-34.,0.,-160.97272501841));
#3871=CARTESIAN_POINT('',(0.,0.,-160.97272501841));
#3872=CARTESIAN_POINT('',(-60.,15.,-160.97272501841));
#3873=CARTESIAN_POINT('',(-60.,-15.,-160.97272501841));
#3874=CARTESIAN_POINT('',(60.,-15.,-160.97272501841));
#3875=CARTESIAN_POINT('',(60.,15.,-160.97272501841));
#3876=CARTESIAN_POINT('',(-45.,15.,-160.97272501841));
#3877=CARTESIAN_POINT('',(-45.,-15.,-160.97272501841));
#3878=CARTESIAN_POINT('',(45.,-15.,-160.97272501841));
#3879=CARTESIAN_POINT('',(45.,15.,-160.97272501841));
#3880=CARTESIAN_POINT('',(-29.2970611168148,-29.,-17.2534695037729));
#3881=CARTESIAN_POINT('',(-5.59,0.,-3.42277475893352E-16));
#3882=CARTESIAN_POINT('',(-6.,1.47051329529374,2.45299625934577));
#3883=CARTESIAN_POINT('',(-5.78841288527696,1.68833021326607,2.07572629066961));
#3884=CARTESIAN_POINT('',(-5.4921547758505,2.16106661792269,1.25692281921687));
#3885=CARTESIAN_POINT('',(-5.78729429035787,2.64064527571607,0.426268217693017));
#3886=CARTESIAN_POINT('',(-5.99999999999929,2.85961372362865,0.0470037406539046));
#3887=CARTESIAN_POINT('',(-6.,1.47051329529374,2.45299625934577));
#3888=CARTESIAN_POINT('',(-6.,2.85961372362851,0.0470037406541454));
#3889=CARTESIAN_POINT('',(-6.,0.,-3.67381906146711E-16));
#3890=CARTESIAN_POINT('',(-5.59,0.,-3.42277475893352E-16));
#3891=CARTESIAN_POINT('',(-5.99999999999999,-1.38910042833483,2.5));
#3892=CARTESIAN_POINT('',(-5.78989317422857,-0.956514339201908,2.5));
#3893=CARTESIAN_POINT('',(-5.48981074938069,0.000456857515081265,2.5));
#3894=CARTESIAN_POINT('',(-5.79048555457105,0.957733983041088,2.5));
#3895=CARTESIAN_POINT('',(-6.,1.38910042833482,2.5));
#3896=CARTESIAN_POINT('',(-6.,-1.38910042833483,2.5));
#3897=CARTESIAN_POINT('',(-6.,1.38910042833483,2.5));
#3898=CARTESIAN_POINT('',(-6.,0.,-3.67381906146711E-16));
#3899=CARTESIAN_POINT('',(-5.59,0.,-3.42277475893352E-16));
#3900=CARTESIAN_POINT('',(-6.,-2.85961372362851,0.0470037406541455));
#3901=CARTESIAN_POINT('',(-5.78841288527696,-2.64179680565617,0.424273709330314));
#3902=CARTESIAN_POINT('',(-5.4921547758505,-2.16906040099955,1.24307718078305));
#3903=CARTESIAN_POINT('',(-5.78729429035787,-1.68948174320618,2.0737317823069));
#3904=CARTESIAN_POINT('',(-5.99999999999929,-1.4705132952936,2.45299625934601));
#3905=CARTESIAN_POINT('',(-6.,-2.85961372362851,0.0470037406541451));
#3906=CARTESIAN_POINT('',(-6.,-1.47051329529374,2.45299625934577));
#3907=CARTESIAN_POINT('',(-6.,0.,-3.67381906146711E-16));
#3908=CARTESIAN_POINT('',(-5.59,0.,-3.42277475893352E-16));
#3909=CARTESIAN_POINT('',(-6.,-1.47051329529374,-2.45299625934577));
#3910=CARTESIAN_POINT('',(-5.78841288527696,-1.68833021326607,-2.07572629066961));
#3911=CARTESIAN_POINT('',(-5.4921547758505,-2.16106661792269,-1.25692281921687));
#3912=CARTESIAN_POINT('',(-5.78729429035787,-2.64064527571607,-0.426268217693018));
#3913=CARTESIAN_POINT('',(-5.99999999999929,-2.85961372362865,-0.0470037406539058));
#3914=CARTESIAN_POINT('',(-6.,-1.47051329529374,-2.45299625934577));
#3915=CARTESIAN_POINT('',(-6.,-2.85961372362851,-0.047003740654146));
#3916=CARTESIAN_POINT('',(-6.,0.,-3.67381906146711E-16));
#3917=CARTESIAN_POINT('',(-5.59,0.,-3.42277475893352E-16));
#3918=CARTESIAN_POINT('',(-5.99999999999999,-1.38910042833484,-2.5));
#3919=CARTESIAN_POINT('',(-5.78989317422857,-0.956514339201909,-2.5));
#3920=CARTESIAN_POINT('',(-5.48981074938069,0.000456857515081536,-2.5));
#3921=CARTESIAN_POINT('',(-5.79048555457105,0.957733983041091,-2.5));
#3922=CARTESIAN_POINT('',(-6.,1.38910042833483,-2.5));
#3923=CARTESIAN_POINT('',(-6.,1.38910042833483,-2.5));
#3924=CARTESIAN_POINT('',(-6.,-1.38910042833483,-2.5));
#3925=CARTESIAN_POINT('',(-6.,0.,-3.67381906146711E-16));
#3926=CARTESIAN_POINT('',(-5.59,0.,-3.42277475893352E-16));
#3927=CARTESIAN_POINT('',(-6.,2.85961372362851,-0.0470037406541461));
#3928=CARTESIAN_POINT('',(-5.78841288527695,2.64179680565617,-0.424273709330315));
#3929=CARTESIAN_POINT('',(-5.4921547758505,2.16906040099955,-1.24307718078305));
#3930=CARTESIAN_POINT('',(-5.78729429035787,1.68948174320618,-2.0737317823069));
#3931=CARTESIAN_POINT('',(-5.99999999999929,1.4705132952936,-2.45299625934601));
#3932=CARTESIAN_POINT('',(-6.,2.85961372362851,-0.047003740654146));
#3933=CARTESIAN_POINT('',(-6.,1.47051329529374,-2.45299625934577));
#3934=CARTESIAN_POINT('',(-6.,0.,-3.67381906146711E-16));
#3935=CARTESIAN_POINT('',(-6.,0.,-2.86));
#3936=CARTESIAN_POINT('',(-6.,0.,-3.67381906146711E-16));
#3937=CARTESIAN_POINT('',(-6.,0.,-4.4));
#3938=CARTESIAN_POINT('',(-6.,3.40347983687284,-0.895000000000089));
#3939=CARTESIAN_POINT('',(-6.,1.4433756729741,2.5));
#3940=CARTESIAN_POINT('',(-6.,1.4433756729741,2.5));
#3941=CARTESIAN_POINT('',(-6.,0.,2.5));
#3942=CARTESIAN_POINT('',(-6.,-1.4433756729741,2.5));
#3943=CARTESIAN_POINT('',(-6.,-1.4433756729741,2.5));
#3944=CARTESIAN_POINT('',(-6.,-3.40347983687284,-0.895000000000089));
#3945=CARTESIAN_POINT('',(-6.,-2.8867513459481,0.));
#3946=CARTESIAN_POINT('',(-6.,-2.8867513459481,0.));
#3947=CARTESIAN_POINT('',(-6.,-0.926647182049404,-3.39500000000001));
#3948=CARTESIAN_POINT('',(-6.,-1.4433756729741,-2.5));
#3949=CARTESIAN_POINT('',(-6.,-1.4433756729741,-2.5));
#3950=CARTESIAN_POINT('',(-6.,0.,-2.5));
#3951=CARTESIAN_POINT('',(-6.,1.4433756729741,-2.5));
#3952=CARTESIAN_POINT('',(-6.,1.4433756729741,-2.5));
#3953=CARTESIAN_POINT('',(-6.,0.926647182049404,-3.39500000000001));
#3954=CARTESIAN_POINT('',(-6.,2.8867513459481,0.));
#3955=CARTESIAN_POINT('',(-6.,2.8867513459481,0.));
#3956=CARTESIAN_POINT('',(-6.,0.,-3.67381906146711E-16));
#3957=CARTESIAN_POINT('',(-5.4,0.,-3.3064371553204E-16));
#3958=CARTESIAN_POINT('',(-5.4,0.,-5.));
#3959=CARTESIAN_POINT('',(13.,0.,7.9599412998455E-16));
#3960=CARTESIAN_POINT('',(-0.31000000000001,0.,-1.89813984842446E-17));
#3961=CARTESIAN_POINT('',(-0.31000000000001,0.,-5.));
#3962=CARTESIAN_POINT('',(-0.31000000000001,0.,-1.89813984842446E-17));
#3963=CARTESIAN_POINT('',(0.,0.,2.88889491658085E-30));
#3964=CARTESIAN_POINT('',(2.87170189971348E-16,0.,-4.69));
#3965=CARTESIAN_POINT('',(2.7911036654636E-16,0.,-4.69));
#3966=CARTESIAN_POINT('',(0.,0.,2.88889491658085E-30));
#3967=CARTESIAN_POINT('',(2.08183080149805E-16,0.,-3.4));
#3968=CARTESIAN_POINT('',(0.249999999999785,0.,0.));
#3969=CARTESIAN_POINT('',(0.167656960920283,0.,1.02656889802793E-17));
#3970=CARTESIAN_POINT('',(0.167656960920283,0.,-3.16394995463865));
#3971=CARTESIAN_POINT('',(0.167656960920283,0.,1.02656889802793E-17));
#3972=CARTESIAN_POINT('',(0.597656960921023,0.,3.65947255875059E-17));
#3973=CARTESIAN_POINT('',(0.597656960921024,0.,-3.01394995463846));
#3974=CARTESIAN_POINT('',(0.68,0.,0.));
#3975=CARTESIAN_POINT('',(0.68,0.,4.16366160299638E-17));
#3976=CARTESIAN_POINT('',(0.68,0.,-3.));
#3977=CARTESIAN_POINT('',(13.,0.,7.9599412998455E-16));
#3978=CARTESIAN_POINT('',(49.3865,0.,3.02395108465245E-15));
#3979=CARTESIAN_POINT('',(49.3865,0.,-3.00000000000001));
#3980=CARTESIAN_POINT('',(49.3865,0.,3.02395108465245E-15));
#3981=CARTESIAN_POINT('',(50.,0.,3.06151588455595E-15));
#3982=CARTESIAN_POINT('',(50.,0.,-2.3865));
#3983=CARTESIAN_POINT('',(50.,0.,-2.3865));
#3984=CARTESIAN_POINT('',(-3.,1.4433756729741,2.5));
#3985=CARTESIAN_POINT('',(-3.,2.8867513459481,0.));
#3986=CARTESIAN_POINT('',(-3.,2.8867513459481,0.));
#3987=CARTESIAN_POINT('',(-3.,1.4433756729741,2.5));
#3988=CARTESIAN_POINT('',(-3.,1.4433756729741,-2.5));
#3989=CARTESIAN_POINT('',(-3.,1.4433756729741,-2.5));
#3990=CARTESIAN_POINT('',(-3.,-1.4433756729741,-2.5));
#3991=CARTESIAN_POINT('',(-3.,-1.4433756729741,-2.5));
#3992=CARTESIAN_POINT('',(-3.,-2.8867513459481,0.));
#3993=CARTESIAN_POINT('',(-3.,-2.8867513459481,0.));
#3994=CARTESIAN_POINT('',(-3.,-1.4433756729741,2.5));
#3995=CARTESIAN_POINT('',(-3.,-1.4433756729741,2.5));
#3996=CARTESIAN_POINT('',(-3.,1.4433756729741,2.5));
#3997=CARTESIAN_POINT('',(-3.,0.,-1.83690953073354E-16));
#3998=CARTESIAN_POINT('',(-3.,2.45,-1.83690953073354E-16));
#3999=CARTESIAN_POINT('',(-3.,2.8867513459481,0.));
#4000=CARTESIAN_POINT('',(-3.,2.8867513459481,0.));
#4001=CARTESIAN_POINT('',(-3.,1.4433756729741,2.5));
#4002=CARTESIAN_POINT('',(-3.,1.4433756729741,2.5));
#4003=CARTESIAN_POINT('',(-3.,-1.4433756729741,2.5));
#4004=CARTESIAN_POINT('',(-3.,-1.4433756729741,2.5));
#4005=CARTESIAN_POINT('',(-3.,-2.8867513459481,0.));
#4006=CARTESIAN_POINT('',(-3.,-2.8867513459481,0.));
#4007=CARTESIAN_POINT('',(-3.,-1.4433756729741,-2.5));
#4008=CARTESIAN_POINT('',(-3.,-1.4433756729741,-2.5));
#4009=CARTESIAN_POINT('',(-3.,1.4433756729741,-2.5));
#4010=CARTESIAN_POINT('',(-3.,1.4433756729741,-2.5));
#4011=CARTESIAN_POINT('',(-1.5854918404854,0.,-9.7080169089595E-17));
#4012=CARTESIAN_POINT('',(-1.5854918404854,0.,-9.7080169089599E-17));
#4013=CARTESIAN_POINT('',(17.090285730634,17.,-7.34316918266817));
#4014=CARTESIAN_POINT('',(-5.,20.,40.));
#4015=CARTESIAN_POINT('',(-5.,20.,24.));
#4016=CARTESIAN_POINT('',(-5.,18.379,24.));
#4017=CARTESIAN_POINT('',(-5.,20.,28.));
#4018=CARTESIAN_POINT('',(-5.,18.379,28.));
#4019=CARTESIAN_POINT('',(-1.22464679914735E-15,40.,40.));
#4020=CARTESIAN_POINT('',(-1.22464679914735E-15,0.,40.));
#4021=CARTESIAN_POINT('',(-1.73472347597681E-15,0.,40.));
#4022=CARTESIAN_POINT('',(0.,0.,0.));
#4023=CARTESIAN_POINT('',(0.,40.,0.));
#4024=CARTESIAN_POINT('',(0.,40.,0.));
#4025=CARTESIAN_POINT('',(-1.22464679914735E-15,40.,40.));
#4026=CARTESIAN_POINT('',(-1.73472347597681E-15,40.,40.));
#4027=CARTESIAN_POINT('',(-1.73472347597681E-15,40.,40.));
#4028=CARTESIAN_POINT('',(0.,40.,0.));
#4029=CARTESIAN_POINT('',(-5.,35.,0.));
#4030=CARTESIAN_POINT('',(-2.6,35.,2.93915231795365E-16));
#4031=CARTESIAN_POINT('',(-5.,5.,0.));
#4032=CARTESIAN_POINT('',(-2.6,5.,2.93915231795365E-16));
#4033=CARTESIAN_POINT('',(0.,0.,0.));
#4034=CARTESIAN_POINT('',(-10.,0.,-1.22464679914735E-15));
#4035=CARTESIAN_POINT('',(-10.,40.,-1.22464679914735E-15));
#4036=CARTESIAN_POINT('',(-10.,40.,-1.22464679914735E-15));
#4037=CARTESIAN_POINT('',(0.,40.,0.));
#4038=CARTESIAN_POINT('',(-10.,40.,-1.22464679914735E-15));
#4039=CARTESIAN_POINT('',(-10.,0.,-1.22464679914735E-15));
#4040=CARTESIAN_POINT('',(-10.,0.,40.));
#4041=CARTESIAN_POINT('',(-10.,40.,40.));
#4042=CARTESIAN_POINT('',(-10.,40.,40.));
#4043=CARTESIAN_POINT('',(-10.,40.,-1.22464679914735E-15));
#4044=CARTESIAN_POINT('',(-10.,40.,40.));
#4045=CARTESIAN_POINT('',(-5.,20.,40.));
#4046=CARTESIAN_POINT('',(-5.,18.379,40.));
#4047=CARTESIAN_POINT('',(-5.,35.,40.));
#4048=CARTESIAN_POINT('',(-5.,31.,40.));
#4049=CARTESIAN_POINT('',(-5.,5.,40.));
#4050=CARTESIAN_POINT('',(-5.,1.,40.));
#4051=CARTESIAN_POINT('',(-10.,0.,40.));
#4052=CARTESIAN_POINT('',(-10.,40.,40.));
#4053=CARTESIAN_POINT('',(0.,40.,0.));
#4054=CARTESIAN_POINT('',(0.,0.,0.));
#4055=CARTESIAN_POINT('',(-5.,5.,-22.2456264653803));
#4056=CARTESIAN_POINT('',(-5.,5.,35.2));
#4057=CARTESIAN_POINT('',(-5.,7.4,35.2));
#4058=CARTESIAN_POINT('',(-5.,5.,35.2));
#4059=CARTESIAN_POINT('',(-5.,5.,35.2));
#4060=CARTESIAN_POINT('',(-5.,1.,35.2));
#4061=CARTESIAN_POINT('',(-5.,5.,40.));
#4062=CARTESIAN_POINT('',(-5.,35.,-22.2456264653803));
#4063=CARTESIAN_POINT('',(-5.,35.,35.2));
#4064=CARTESIAN_POINT('',(-5.,37.4,35.2));
#4065=CARTESIAN_POINT('',(-5.,35.,35.2));
#4066=CARTESIAN_POINT('',(-5.,35.,35.2));
#4067=CARTESIAN_POINT('',(-5.,31.,35.2));
#4068=CARTESIAN_POINT('',(-5.,35.,40.));
#4069=CARTESIAN_POINT('',(-5.,20.,24.));
#4070=CARTESIAN_POINT('',(-5.,20.,40.));
#4071=CARTESIAN_POINT('',(-66.5402661565016,-32.9999999999999,-62.3970590638849));
#4072=CARTESIAN_POINT('',(0.,0.,0.));
#4073=CARTESIAN_POINT('',(0.,0.,0.));
#4074=CARTESIAN_POINT('',(0.,0.,3.));
#4075=CARTESIAN_POINT('',(0.,0.,0.));
#4076=CARTESIAN_POINT('',(0.,0.,-4.45));
#4077=CARTESIAN_POINT('',(0.,0.,0.));
#4078=CARTESIAN_POINT('',(0.354631477473742,-5.7735026918963,1.143045733311E-15));
#4079=CARTESIAN_POINT('',(0.225714362157696,-5.2923774675716,0.833333333333334));
#4080=CARTESIAN_POINT('',(0.0690297495165478,-4.3301270189222,2.5));
#4081=CARTESIAN_POINT('',(0.225714362157685,-3.3678765702728,4.16666666666667));
#4082=CARTESIAN_POINT('',(0.354631477473727,-2.8867513459481,5.));
#4083=CARTESIAN_POINT('',(0.35463147747403,-5.7735026918963,8.67361737988404E-16));
#4084=CARTESIAN_POINT('',(0.354631477474015,-2.8867513459481,5.));
#4085=CARTESIAN_POINT('',(0.354631477474015,-2.8867513459481,5.));
#4086=CARTESIAN_POINT('',(0.225891114396918,-1.92582019397091,5.));
#4087=CARTESIAN_POINT('',(0.0687118745622748,0.00906943942983074,5.));
#4088=CARTESIAN_POINT('',(0.226176111100134,1.9279474383237,5.));
#4089=CARTESIAN_POINT('',(0.354631477474015,2.8867513459481,5.));
#4090=CARTESIAN_POINT('',(0.354631477474015,2.8867513459481,5.));
#4091=CARTESIAN_POINT('',(0.354631477473727,2.8867513459481,5.));
#4092=CARTESIAN_POINT('',(0.225714362157685,3.3678765702728,4.16666666666667));
#4093=CARTESIAN_POINT('',(0.0690297495165479,4.3301270189222,2.5));
#4094=CARTESIAN_POINT('',(0.225714362157696,5.2923774675716,0.833333333333332));
#4095=CARTESIAN_POINT('',(0.354631477473742,5.7735026918963,-8.72636255164348E-16));
#4096=CARTESIAN_POINT('',(0.35463147747403,5.7735026918963,-8.67361737988404E-16));
#4097=CARTESIAN_POINT('',(0.354631477473742,5.7735026918963,-1.143045733311E-15));
#4098=CARTESIAN_POINT('',(0.225714362157696,5.2923774675716,-0.833333333333334));
#4099=CARTESIAN_POINT('',(0.0690297495165479,4.3301270189222,-2.5));
#4100=CARTESIAN_POINT('',(0.225714362157685,3.3678765702728,-4.16666666666667));
#4101=CARTESIAN_POINT('',(0.354631477473727,2.8867513459481,-5.));
#4102=CARTESIAN_POINT('',(0.354631477474015,2.8867513459481,-5.));
#4103=CARTESIAN_POINT('',(0.354631477474015,-2.8867513459481,-5.));
#4104=CARTESIAN_POINT('',(0.225891114396918,-1.92582019397091,-5.));
#4105=CARTESIAN_POINT('',(0.0687118745622748,0.00906943942983074,-5.));
#4106=CARTESIAN_POINT('',(0.226176111100134,1.9279474383237,-5.));
#4107=CARTESIAN_POINT('',(0.354631477474015,2.8867513459481,-5.));
#4108=CARTESIAN_POINT('',(0.354631477474015,-2.8867513459481,-5.));
#4109=CARTESIAN_POINT('',(0.354631477473727,-2.8867513459481,-5.));
#4110=CARTESIAN_POINT('',(0.225714362157685,-3.3678765702728,-4.16666666666667));
#4111=CARTESIAN_POINT('',(0.0690297495165479,-4.3301270189222,-2.5));
#4112=CARTESIAN_POINT('',(0.225714362157696,-5.2923774675716,-0.833333333333332));
#4113=CARTESIAN_POINT('',(0.354631477473742,-5.7735026918963,8.72636255164348E-16));
#4114=CARTESIAN_POINT('',(2.7846787517318,0.,0.));
#4115=CARTESIAN_POINT('',(2.84536852252629,5.7735026918963,-8.25546103662623E-16));
#4116=CARTESIAN_POINT('',(2.97428563784233,5.2923774675716,0.833333333333332));
#4117=CARTESIAN_POINT('',(3.13097025048346,4.3301270189222,2.5));
#4118=CARTESIAN_POINT('',(2.97428563784234,3.3678765702728,4.16666666666667));
#4119=CARTESIAN_POINT('',(2.84536852252631,2.8867513459481,5.));
#4120=CARTESIAN_POINT('',(2.845368522526,5.7735026918963,-8.67361737988404E-16));
#4121=CARTESIAN_POINT('',(2.84536852252602,2.8867513459481,5.));
#4122=CARTESIAN_POINT('',(2.84536852252602,-2.8867513459481,5.));
#4123=CARTESIAN_POINT('',(2.9741088856031,-1.92582019397091,5.));
#4124=CARTESIAN_POINT('',(3.13128812543773,0.00906943942982532,5.));
#4125=CARTESIAN_POINT('',(2.97382388889989,1.9279474383237,5.));
#4126=CARTESIAN_POINT('',(2.84536852252602,2.8867513459481,5.));
#4127=CARTESIAN_POINT('',(2.84536852252602,-2.8867513459481,5.));
#4128=CARTESIAN_POINT('',(2.84536852252631,-2.8867513459481,5.));
#4129=CARTESIAN_POINT('',(2.97428563784234,-3.3678765702728,4.16666666666667));
#4130=CARTESIAN_POINT('',(3.13097025048346,-4.3301270189222,2.5));
#4131=CARTESIAN_POINT('',(2.97428563784233,-5.2923774675716,0.833333333333334));
#4132=CARTESIAN_POINT('',(2.84536852252629,-5.7735026918963,1.56791836955243E-15));
#4133=CARTESIAN_POINT('',(2.845368522526,-5.7735026918963,9.22283986856873E-16));
#4134=CARTESIAN_POINT('',(2.84536852252629,-5.7735026918963,8.48753482928411E-16));
#4135=CARTESIAN_POINT('',(2.97428563784233,-5.2923774675716,-0.833333333333332));
#4136=CARTESIAN_POINT('',(3.13097025048346,-4.3301270189222,-2.5));
#4137=CARTESIAN_POINT('',(2.97428563784234,-3.3678765702728,-4.16666666666667));
#4138=CARTESIAN_POINT('',(2.84536852252631,-2.8867513459481,-5.));
#4139=CARTESIAN_POINT('',(2.84536852252602,-2.8867513459481,-5.));
#4140=CARTESIAN_POINT('',(2.84536852252602,-2.8867513459481,-5.));
#4141=CARTESIAN_POINT('',(2.9741088856031,-1.92582019397091,-5.));
#4142=CARTESIAN_POINT('',(3.13128812543773,0.00906943942982521,-5.));
#4143=CARTESIAN_POINT('',(2.97382388889989,1.9279474383237,-5.));
#4144=CARTESIAN_POINT('',(2.84536852252602,2.8867513459481,-5.));
#4145=CARTESIAN_POINT('',(2.84536852252602,2.8867513459481,-5.));
#4146=CARTESIAN_POINT('',(2.84536852252631,2.8867513459481,-5.));
#4147=CARTESIAN_POINT('',(2.97428563784234,3.3678765702728,-4.16666666666667));
#4148=CARTESIAN_POINT('',(3.13097025048346,4.3301270189222,-2.5));
#4149=CARTESIAN_POINT('',(2.97428563784233,5.2923774675716,-0.833333333333334));
#4150=CARTESIAN_POINT('',(2.84536852252629,5.7735026918963,-1.56791836955243E-15));
#4151=CARTESIAN_POINT('',(3.2,0.,0.));
#4152=CARTESIAN_POINT('',(3.2,0.,-4.45));
#4153=CARTESIAN_POINT('',(3.2,0.,-4.45));
#4154=CARTESIAN_POINT('',(3.2,0.,0.));
#4155=CARTESIAN_POINT('',(3.2,0.,3.));
#4156=CARTESIAN_POINT('',(0.,0.,0.));
#4157=CARTESIAN_POINT('',(0.5415,0.,0.));
#4158=CARTESIAN_POINT('',(0.5415,0.,2.4585));
#4159=CARTESIAN_POINT('',(3.2,0.,0.));
#4160=CARTESIAN_POINT('',(2.6585,0.,0.));
#4161=CARTESIAN_POINT('',(2.6585,0.,2.4585));
#4162=CARTESIAN_POINT('',(2.6585,0.,0.));
#4163=CARTESIAN_POINT('',(4.2,2.8867513459481,5.));
#4164=CARTESIAN_POINT('',(4.2,-2.8867513459481,5.));
#4165=CARTESIAN_POINT('',(4.2,2.8867513459481,5.));
#4166=CARTESIAN_POINT('',(4.2,5.7735026918963,-8.8817841970013E-16));
#4167=CARTESIAN_POINT('',(4.2,5.7735026918963,-8.67361737988404E-16));
#4168=CARTESIAN_POINT('',(4.2,2.8867513459481,-5.));
#4169=CARTESIAN_POINT('',(4.2,2.8867513459481,-5.));
#4170=CARTESIAN_POINT('',(4.2,-2.8867513459481,-5.));
#4171=CARTESIAN_POINT('',(4.2,-2.8867513459481,-5.));
#4172=CARTESIAN_POINT('',(4.2,-5.7735026918963,8.8817841970013E-16));
#4173=CARTESIAN_POINT('',(4.2,-5.7735026918963,8.67361737988404E-16));
#4174=CARTESIAN_POINT('',(4.2,-2.8867513459481,5.));
#4175=CARTESIAN_POINT('',(-60.4607572420718,3.29999999999996,-53.0141178691259));
#4176=CARTESIAN_POINT('',(36.8611260204917,-33.,-1.50246081527455));
#4177=CARTESIAN_POINT('',(-75.6844079642635,17.,-27.1637698248777));
#4178=CARTESIAN_POINT('',(1.86663483819073,3.29999999999997,18.5071788615801));
#4179=CARTESIAN_POINT('',(17.0902842852512,3.3,-7.34316918266816));
#4180=CARTESIAN_POINT('',(-65.,-6.,4.));
#4181=CARTESIAN_POINT('',(-65.,-6.,0.));
#4182=CARTESIAN_POINT('',(-65.,-6.,0.));
#4183=CARTESIAN_POINT('',(-65.,6.,0.));
#4184=CARTESIAN_POINT('',(-65.,-6.,4.));
#4185=CARTESIAN_POINT('',(-65.,-6.,4.));
#4186=CARTESIAN_POINT('',(-65.,-6.,4.));
#4187=CARTESIAN_POINT('',(-65.,6.,4.));
#4188=CARTESIAN_POINT('',(-65.,6.,4.));
#4189=CARTESIAN_POINT('',(-65.,6.,4.));
#4190=CARTESIAN_POINT('',(-65.,6.,0.));
#4191=CARTESIAN_POINT('',(65.,6.,0.));
#4192=CARTESIAN_POINT('',(-65.,6.,4.));
#4193=CARTESIAN_POINT('',(65.,6.,4.));
#4194=CARTESIAN_POINT('',(65.,6.,4.));
#4195=CARTESIAN_POINT('',(65.,6.,4.));
#4196=CARTESIAN_POINT('',(65.,6.,0.));
#4197=CARTESIAN_POINT('',(65.,-6.,0.));
#4198=CARTESIAN_POINT('',(65.,6.,4.));
#4199=CARTESIAN_POINT('',(65.,-6.,4.));
#4200=CARTESIAN_POINT('',(65.,-6.,4.));
#4201=CARTESIAN_POINT('',(65.,-6.,4.));
#4202=CARTESIAN_POINT('',(0.,-6.,2.));
#4203=CARTESIAN_POINT('',(1.0065,-6.,2.));
#4204=CARTESIAN_POINT('',(34.,-6.,2.));
#4205=CARTESIAN_POINT('',(35.0065,-6.,2.));
#4206=CARTESIAN_POINT('',(-34.,-6.,1.99999999999999));
#4207=CARTESIAN_POINT('',(-32.9935,-6.,1.99999999999999));
#4208=CARTESIAN_POINT('',(65.,-6.,0.));
#4209=CARTESIAN_POINT('',(65.,-6.,4.));
#4210=CARTESIAN_POINT('',(0.,0.,4.));
#4211=CARTESIAN_POINT('',(0.,3.36777869765522E-15,4.));
#4212=CARTESIAN_POINT('',(4.5,3.36777869765522E-15,4.));
#4213=CARTESIAN_POINT('',(34.,0.,4.));
#4214=CARTESIAN_POINT('',(38.5,0.,4.));
#4215=CARTESIAN_POINT('',(-60.,0.,4.));
#4216=CARTESIAN_POINT('',(-57.9,0.,4.));
#4217=CARTESIAN_POINT('',(60.,7.34788079488412E-15,4.));
#4218=CARTESIAN_POINT('',(62.1,7.34788079488412E-15,4.));
#4219=CARTESIAN_POINT('',(-34.,0.,4.));
#4220=CARTESIAN_POINT('',(-29.5,0.,4.));
#4221=CARTESIAN_POINT('',(0.,0.,0.));
#4222=CARTESIAN_POINT('',(0.,3.36777869765522E-15,0.));
#4223=CARTESIAN_POINT('',(-4.5,3.36777869765522E-15,0.));
#4224=CARTESIAN_POINT('',(34.,0.,0.));
#4225=CARTESIAN_POINT('',(29.5,0.,0.));
#4226=CARTESIAN_POINT('',(-60.,0.,0.));
#4227=CARTESIAN_POINT('',(-62.1,0.,0.));
#4228=CARTESIAN_POINT('',(60.,7.34788079488412E-15,0.));
#4229=CARTESIAN_POINT('',(57.9,7.34788079488412E-15,0.));
#4230=CARTESIAN_POINT('',(-34.,0.,0.));
#4231=CARTESIAN_POINT('',(-38.5,0.,0.));
#4232=CARTESIAN_POINT('',(-34.,0.,-126.613934938046));
#4233=CARTESIAN_POINT('',(-33.2104816934814,-4.44359565014564,1.21199764370561));
#4234=CARTESIAN_POINT('',(-34.0001642592715,-4.52817996958211,0.884293589785693));
#4235=CARTESIAN_POINT('',(-34.7888612694327,-4.44368447152592,1.21182799715155));
#4236=CARTESIAN_POINT('',(-35.1153362601253,-4.35714635478409,1.99890443961061));
#4237=CARTESIAN_POINT('',(-34.7887925610882,-4.44370420561226,2.78886157706984));
#4238=CARTESIAN_POINT('',(-34.0004148835425,-4.52810491152739,3.11516345133062));
#4239=CARTESIAN_POINT('',(-33.212052464874,-4.44387603211481,2.7894840982483));
#4240=CARTESIAN_POINT('',(-32.8846167561596,-4.35712560660245,2.00057455785531));
#4241=CARTESIAN_POINT('',(-33.2104816934814,-4.44359565014564,1.21199764370561));
#4242=CARTESIAN_POINT('',(-34.0001642592715,-4.52817996958211,0.884293589785693));
#4243=CARTESIAN_POINT('',(-34.7888612694327,-4.44368447152592,1.21182799715155));
#4244=CARTESIAN_POINT('',(-34.,-4.5,0.993499999999988));
#4245=CARTESIAN_POINT('',(60.,7.34788079488412E-15,-126.613934938046));
#4246=CARTESIAN_POINT('',(-60.,0.,-126.613934938046));
#4247=CARTESIAN_POINT('',(34.,0.,-126.613934938046));
#4248=CARTESIAN_POINT('',(34.7895183065186,-4.44359565014564,1.21199764370562));
#4249=CARTESIAN_POINT('',(33.9998357407285,-4.52817996958211,0.884293589785705));
#4250=CARTESIAN_POINT('',(33.2111387305673,-4.44368447152592,1.21182799715156));
#4251=CARTESIAN_POINT('',(32.8846637398747,-4.35714635478409,1.99890443961062));
#4252=CARTESIAN_POINT('',(33.2112074389118,-4.44370420561226,2.78886157706985));
#4253=CARTESIAN_POINT('',(33.9995851164575,-4.52810491152739,3.11516345133063));
#4254=CARTESIAN_POINT('',(34.787947535126,-4.44387603211481,2.78948409824832));
#4255=CARTESIAN_POINT('',(35.1153832438404,-4.35712560660244,2.00057455785532));
#4256=CARTESIAN_POINT('',(34.7895183065186,-4.44359565014564,1.21199764370562));
#4257=CARTESIAN_POINT('',(33.9998357407285,-4.52817996958211,0.884293589785705));
#4258=CARTESIAN_POINT('',(33.2111387305673,-4.44368447152592,1.21182799715156));
#4259=CARTESIAN_POINT('',(34.,-4.5,0.9935));
#4260=CARTESIAN_POINT('',(0.,3.36777869765522E-15,-126.613934938046));
#4261=CARTESIAN_POINT('',(0.789518306518588,-4.44359565014563,1.21199764370563));
#4262=CARTESIAN_POINT('',(-0.000164259271473045,-4.52817996958211,0.884293589785704));
#4263=CARTESIAN_POINT('',(-0.788861269432695,-4.44368447152591,1.21182799715156));
#4264=CARTESIAN_POINT('',(-1.11533626012533,-4.35714635478408,1.99890443961062));
#4265=CARTESIAN_POINT('',(-0.788792561088241,-4.44370420561225,2.78886157706984));
#4266=CARTESIAN_POINT('',(-0.000414883542510361,-4.52810491152739,3.11516345133063));
#4267=CARTESIAN_POINT('',(0.787947535126032,-4.44387603211481,2.78948409824832));
#4268=CARTESIAN_POINT('',(1.11538324384038,-4.35712560660244,2.00057455785531));
#4269=CARTESIAN_POINT('',(0.789518306518588,-4.44359565014563,1.21199764370563));
#4270=CARTESIAN_POINT('',(-0.000164259271473045,-4.52817996958211,0.884293589785704));
#4271=CARTESIAN_POINT('',(-0.788861269432695,-4.44368447152591,1.21182799715156));
#4272=CARTESIAN_POINT('',(-2.10827472191377E-16,-4.5,0.9935));
#4273=CARTESIAN_POINT('',(-34.,124.613934938046,1.99999999999999));
#4274=CARTESIAN_POINT('',(34.,124.613934938046,2.));
#4275=CARTESIAN_POINT('',(0.,124.613934938046,2.));
#4276=CARTESIAN_POINT('',(-29.2970611168147,-73.,-17.2534695037729));
#4277=CARTESIAN_POINT('',(-75.6844069610404,3.29999999999996,-27.1637698248777));
#4278=CARTESIAN_POINT('',(0.,62.2,14.92));
#4279=CARTESIAN_POINT('',(0.,66.264,14.92));
#4280=CARTESIAN_POINT('',(0.,66.264,15.99823));
#4281=CARTESIAN_POINT('',(0.,66.01,14.92));
#4282=CARTESIAN_POINT('',(0.,66.01,13.84177));
#4283=CARTESIAN_POINT('',(-4.24999999999999,84.1,20.));
#4284=CARTESIAN_POINT('',(-4.24999999999999,84.1,20.));
#4285=CARTESIAN_POINT('',(-4.24999999999999,84.1,20.));
#4286=CARTESIAN_POINT('',(-4.24999999999999,84.1,5.00000000000001));
#4287=CARTESIAN_POINT('',(-4.24999999999999,84.1,5.00000000000001));
#4288=CARTESIAN_POINT('',(-4.24999999999999,76.7,5.00000000000001));
#4289=CARTESIAN_POINT('',(-4.24999999999999,76.7,20.));
#4290=CARTESIAN_POINT('',(-4.24999999999999,76.7,-8.99999999999999));
#4291=CARTESIAN_POINT('',(-4.24999999999999,84.1,-8.99999999999999));
#4292=CARTESIAN_POINT('',(-4.24999999999999,62.2,-8.99999999999999));
#4293=CARTESIAN_POINT('',(-4.24999999999999,62.2,20.));
#4294=CARTESIAN_POINT('',(-4.24999999999999,62.2,6.93889390390723E-15));
#4295=CARTESIAN_POINT('',(-4.24999999999999,62.2,20.));
#4296=CARTESIAN_POINT('',(-4.24999999999999,62.2,20.));
#4297=CARTESIAN_POINT('',(-4.24999999999999,84.1,20.));
#4298=CARTESIAN_POINT('',(-4.24999999999999,84.1,-8.99999999999999));
#4299=CARTESIAN_POINT('',(-85.1147581544313,76.7,-8.99999999999999));
#4300=CARTESIAN_POINT('',(4.25000000000001,76.7,-8.99999999999999));
#4301=CARTESIAN_POINT('',(4.25000000000001,84.1,-8.99999999999999));
#4302=CARTESIAN_POINT('',(4.25000000000001,62.2,-8.99999999999999));
#4303=CARTESIAN_POINT('',(-4.24999999999999,62.2,-8.99999999999999));
#4304=CARTESIAN_POINT('',(4.25000000000001,84.1,-8.99999999999999));
#4305=CARTESIAN_POINT('',(4.25000000000001,76.7,-8.99999999999999));
#4306=CARTESIAN_POINT('',(4.25000000000001,76.7,5.00000000000001));
#4307=CARTESIAN_POINT('',(4.25000000000001,76.7,5.00000000000001));
#4308=CARTESIAN_POINT('',(4.25000000000001,84.1,5.00000000000001));
#4309=CARTESIAN_POINT('',(4.25000000000001,84.1,-8.99999999999999));
#4310=CARTESIAN_POINT('',(4.25000000000001,84.1,20.));
#4311=CARTESIAN_POINT('',(4.25000000000001,84.1,20.));
#4312=CARTESIAN_POINT('',(4.25000000000001,62.2,20.));
#4313=CARTESIAN_POINT('',(4.25000000000001,62.2,-8.99999999999999));
#4314=CARTESIAN_POINT('',(4.25000000000001,62.2,7.48234482185472E-15));
#4315=CARTESIAN_POINT('',(4.25000000000001,62.2,-8.99999999999999));
#4316=CARTESIAN_POINT('',(5.1494697178231E-15,84.1,1.3409439574355E-15));
#4317=CARTESIAN_POINT('',(5.1494697178231E-15,84.1,5.00000000000001));
#4318=CARTESIAN_POINT('',(4.25000000000001,84.1,20.));
#4319=CARTESIAN_POINT('',(-3.67381906146713E-15,-60.,0.));
#4320=CARTESIAN_POINT('',(4.40858287376056E-16,7.2,4.11467734884319E-15));
#4321=CARTESIAN_POINT('',(4.40858287376056E-16,7.2,-0.599999999999986));
#4322=CARTESIAN_POINT('',(6.12303176911193E-17,1.,3.74772550955823E-15));
#4323=CARTESIAN_POINT('',(6.12303176911193E-17,1.,-0.599999999999987));
#4324=CARTESIAN_POINT('',(4.40858287376056E-16,7.2,0.599999999999995));
#4325=CARTESIAN_POINT('',(4.40858287376056E-16,7.2,4.11467734884319E-15));
#4326=CARTESIAN_POINT('',(4.40858287376056E-16,7.2,-0.999999999999989));
#4327=CARTESIAN_POINT('',(-3.67381906146713E-15,-60.,0.));
#4328=CARTESIAN_POINT('',(5.32703763912734E-16,8.7,4.20652282537987E-15));
#4329=CARTESIAN_POINT('',(5.32703763912734E-16,8.7,-2.49999999999999));
#4330=CARTESIAN_POINT('',(1.29808273505172E-15,21.2,4.97190179651885E-15));
#4331=CARTESIAN_POINT('',(1.29808273505172E-15,21.2,-2.49999999999999));
#4332=CARTESIAN_POINT('',(1.29808273505172E-15,21.2,2.5));
#4333=CARTESIAN_POINT('',(1.29808273505172E-15,21.2,4.97190179651885E-15));
#4334=CARTESIAN_POINT('',(1.29808273505172E-15,21.2,-3.49999999999999));
#4335=CARTESIAN_POINT('',(-3.67381906146713E-15,-60.,0.));
#4336=CARTESIAN_POINT('',(3.18397651993818E-15,52.,6.85779558140531E-15));
#4337=CARTESIAN_POINT('',(3.18397651993818E-15,52.,-3.49999999999998));
#4338=CARTESIAN_POINT('',(3.18397651993818E-15,52.,3.5));
#4339=CARTESIAN_POINT('',(3.18397651993818E-15,52.,6.85779558140531E-15));
#4340=CARTESIAN_POINT('',(3.18397651993818E-15,52.,-4.24999999999998));
#4341=CARTESIAN_POINT('',(-3.67381906146713E-15,-60.,0.));
#4342=CARTESIAN_POINT('',(3.80852576038759E-15,62.2,7.48234482185472E-15));
#4343=CARTESIAN_POINT('',(3.80852576038759E-15,62.2,7.48234482185472E-15));
#4344=CARTESIAN_POINT('',(4.40858287376056E-16,7.2,4.11467734884319E-15));
#4345=CARTESIAN_POINT('',(3.80852576038759E-15,62.2,0.));
#4346=CARTESIAN_POINT('',(0.,62.2,14.92));
#4347=CARTESIAN_POINT('',(0.,62.2,13.84177));
#4348=CARTESIAN_POINT('',(4.25000000000001,62.2,20.));
#4349=CARTESIAN_POINT('',(3.80852576038759E-15,62.2,0.));
#4350=CARTESIAN_POINT('',(4.25000000000001,84.1,20.));
#4351=CARTESIAN_POINT('',(0.,0.,3.68628738645072E-15));
#4352=CARTESIAN_POINT('',(0.,0.,3.68628738645072E-15));
#4353=CARTESIAN_POINT('',(0.,2.15033430876288E-17,-0.349999999999991));
#4354=CARTESIAN_POINT('',(1.12474554136659E-33,1.83690953073354E-17,3.67381906146713E-15));
#4355=CARTESIAN_POINT('',(6.93889390390723E-15,0.,3.67381906146713E-15));
#4356=CARTESIAN_POINT('',(6.93889390390723E-15,1.53075794227797E-17,-0.249999999999996));
#4357=CARTESIAN_POINT('',(6.93889390390723E-15,62.2,10.));
#4358=CARTESIAN_POINT('',(1.07336015076065E-14,62.2,7.48234482185473E-15));
#4359=CARTESIAN_POINT('',(0.250000000000011,62.2,7.48234482185473E-15));
#4360=CARTESIAN_POINT('',(1.45283091113058E-14,124.4,1.12908705822423E-14));
#4361=CARTESIAN_POINT('',(-85.1147581544313,76.7,-8.99999999999999));
#4362=CARTESIAN_POINT('',(4.69636536690882E-15,76.7,-1.73472347597681E-15));
#4363=CARTESIAN_POINT('',(4.69636536690882E-15,76.7,3.15000000000001));
#4364=CARTESIAN_POINT('',(-85.1147581544313,76.7,5.00000000000001));
#4365=CARTESIAN_POINT('',(-85.1147581544313,76.7,5.00000000000001));
#4366=CARTESIAN_POINT('',(5.30662998497841E-15,86.6667067080743,-1.73472347597681E-15));
#4367=CARTESIAN_POINT('',(4.78208781167638E-15,78.1,-1.73472347597681E-15));
#4368=CARTESIAN_POINT('',(3.15000000000001,78.1,-1.73472347597681E-15));
#4369=CARTESIAN_POINT('',(4.78208781167638E-15,78.1,3.15000000000001));
#4370=CARTESIAN_POINT('',(4.78208781167638E-15,78.1,-1.73472347597681E-15));
#4371=CARTESIAN_POINT('',(3.75000000000002,78.1,-1.73472347597681E-15));
#4372=CARTESIAN_POINT('',(5.30662998497841E-15,86.6667067080743,-1.73472347597681E-15));
#4373=CARTESIAN_POINT('',(5.34181452086358E-15,87.2413327628118,-1.73472347597681E-15));
#4374=CARTESIAN_POINT('',(0.539891946272967,85.6,-4.21556837049878));
#4375=CARTESIAN_POINT('',(-3.37549020411855,85.6,2.58235665273017));
#4376=CARTESIAN_POINT('',(5.24131519435977E-15,85.6,-1.73472347597681E-15));
#4377=CARTESIAN_POINT('',(4.81270297052194E-15,78.6,-1.73472347597681E-15));
#4378=CARTESIAN_POINT('',(4.25000000000002,78.6,-1.73472347597681E-15));
#4379=CARTESIAN_POINT('',(5.27193035320533E-15,86.1,4.25000000000001));
#4380=CARTESIAN_POINT('',(-2.8239887945504,86.1,2.62347495282667));
#4381=CARTESIAN_POINT('',(-2.76930316085403,86.1,2.52852921740761));
#4382=CARTESIAN_POINT('',(0.797514583194177,86.1,-3.66421485308827));
#4383=CARTESIAN_POINT('',(5.27193035320533E-15,86.1,-1.73472347597681E-15));
#4384=CARTESIAN_POINT('',(4.78208781167638E-15,78.1,-1.73472347597681E-15));
#4385=CARTESIAN_POINT('',(5.24131519435977E-15,85.6,-1.73472347597681E-15));
#4386=CARTESIAN_POINT('',(0.79751458319418,86.1,-3.66421485308827));
#4387=CARTESIAN_POINT('',(0.715222435222677,85.9348985067984,-3.85109248309911));
#4388=CARTESIAN_POINT('',(0.629088963132913,85.7681185572606,-4.0346531172368));
#4389=CARTESIAN_POINT('',(0.539891946272958,85.6,-4.21556837049877));
#4390=CARTESIAN_POINT('',(-3.37549020411855,85.6,2.58235665273017));
#4391=CARTESIAN_POINT('',(-3.17424234661732,85.7681185572606,2.56872813370852));
#4392=CARTESIAN_POINT('',(-2.97224354896385,85.9348985067984,2.55112224929952));
#4393=CARTESIAN_POINT('',(-2.76930316085404,86.1,2.5285292174076));
#4394=CARTESIAN_POINT('',(0.,62.2,14.92));
#4395=CARTESIAN_POINT('',(0.,66.264,14.92));
#4396=CARTESIAN_POINT('',(0.,67.5043617277179,14.92));
#4397=CARTESIAN_POINT('',(-38.4294989913936,42.7529461739845,-22.1341326777448));
#4398=CARTESIAN_POINT('',(1.21430643318376E-14,-14.8,-3.81639164714898E-14));
#4399=CARTESIAN_POINT('',(17.090285730634,-29.,-7.34316918266821));
#4400=CARTESIAN_POINT('',(1.86663616848139,17.,18.5071788615801));
#4401=CARTESIAN_POINT('',(-60.460758402111,17.,-53.0141178691259));
#4402=CARTESIAN_POINT('',(-60.460758402111,-29.,-53.014117869126));
#4403=CARTESIAN_POINT('',(-75.6844079642635,-29.,-27.1637698248777));
#4404=CARTESIAN_POINT('',(1.86663616848142,-25.8,18.5071788615801));
#4405=CARTESIAN_POINT('',(0.,-20.,0.));
#4406=CARTESIAN_POINT('',(0.,-20.,0.));
#4407=CARTESIAN_POINT('',(12.5,-20.,0.));
#4408=CARTESIAN_POINT('',(0.,0.,0.));
#4409=CARTESIAN_POINT('',(12.5,0.,0.));
#4410=CARTESIAN_POINT('',(0.,-20.,0.));
#4411=CARTESIAN_POINT('',(0.,-20.,0.));
#4412=CARTESIAN_POINT('',(5.25,-20.,0.));
#4413=CARTESIAN_POINT('',(0.,0.,0.));
#4414=CARTESIAN_POINT('',(0.,0.,0.));
#4415=CARTESIAN_POINT('',(3.15,0.,0.));
#4416=CARTESIAN_POINT('',(0.,0.,0.));
#4417=CARTESIAN_POINT('',(0.,-13.7,0.));
#4418=CARTESIAN_POINT('',(0.,-13.7,3.15));
#4419=CARTESIAN_POINT('',(0.,-13.7,0.));
#4420=CARTESIAN_POINT('',(0.,-13.7,0.));
#4421=CARTESIAN_POINT('',(5.25,-13.7,0.));
#4422=CARTESIAN_POINT('',(0.,-13.7,0.));
#4423=CARTESIAN_POINT('',(1.8666361684814,3.29999999999998,18.5071788615801));
#4424=CARTESIAN_POINT('',(-60.460758402111,3.29999999999999,-53.0141178691259));
#4425=CARTESIAN_POINT('',(17.090285730634,3.30000000000001,-7.34316918266817));
#4426=CARTESIAN_POINT('',(-75.6844079642635,3.29999999999997,-27.1637698248777));
#4427=MECHANICAL_DESIGN_GEOMETRIC_PRESENTATION_REPRESENTATION('',(#2042,
#2043,#2044,#2045,#2046,#2047,#2048,#2049,#2050,#2051,#2052,#2053,#2054,
#2055,#2056,#2057,#2058,#2059,#2060,#2061,#2062,#2063,#2064,#2065,#2066,
#2067,#2068,#2069,#2070,#2071,#2072,#2073,#2074,#2075,#2076,#2077,#2078,
#2079,#2080,#2081,#2082,#2083,#2084,#2085,#2086,#2087,#2088,#2089,#2090,
#2091,#2092,#2093,#2094,#2095,#2096,#2097,#2098,#2099,#2100,#2101,#2102,
#2103,#2104,#2105,#2106,#2107,#2108,#2109,#2110,#2111,#2112,#2113,#2114,
#2115,#2116,#2117,#2118,#2119,#2120,#2121,#2122,#2123,#2124,#2125,#2126,
#2127,#2128,#2129,#2130,#2131,#2132,#2133,#2134,#2135,#2136,#2137,#2138,
#2139,#2140,#2141,#2142,#2143,#2144,#2145,#2146,#2147,#2148,#2149,#2150,
#2151,#2152,#2153,#2154,#2155,#2156,#2157,#2158),#4428);
#4428=(
GEOMETRIC_REPRESENTATION_CONTEXT(3)
GLOBAL_UNCERTAINTY_ASSIGNED_CONTEXT((#4437))
GLOBAL_UNIT_ASSIGNED_CONTEXT((#4448,#4447,#4446))
REPRESENTATION_CONTEXT('Dispenser Cleaning System',
'TOP_LEVEL_ASSEMBLY_PART')
);
#4429=(
GEOMETRIC_REPRESENTATION_CONTEXT(3)
GLOBAL_UNCERTAINTY_ASSIGNED_CONTEXT((#4438))
GLOBAL_UNIT_ASSIGNED_CONTEXT((#4448,#4447,#4446))
REPRESENTATION_CONTEXT('Beaker 10ml','COMPONENT_PART')
);
#4430=(
GEOMETRIC_REPRESENTATION_CONTEXT(3)
GLOBAL_UNCERTAINTY_ASSIGNED_CONTEXT((#4439))
GLOBAL_UNIT_ASSIGNED_CONTEXT((#4448,#4447,#4446))
REPRESENTATION_CONTEXT('Beaker Holder','COMPONENT_PART')
);
#4431=(
GEOMETRIC_REPRESENTATION_CONTEXT(3)
GLOBAL_UNCERTAINTY_ASSIGNED_CONTEXT((#4440))
GLOBAL_UNIT_ASSIGNED_CONTEXT((#4448,#4447,#4446))
REPRESENTATION_CONTEXT('Zylinderschraube_ISO_4762_M6x50_A2',
'COMPONENT_PART')
);
#4432=(
GEOMETRIC_REPRESENTATION_CONTEXT(3)
GLOBAL_UNCERTAINTY_ASSIGNED_CONTEXT((#4441))
GLOBAL_UNIT_ASSIGNED_CONTEXT((#4448,#4447,#4446))
REPRESENTATION_CONTEXT('Bar','COMPONENT_PART')
);
#4433=(
GEOMETRIC_REPRESENTATION_CONTEXT(3)
GLOBAL_UNCERTAINTY_ASSIGNED_CONTEXT((#4442))
GLOBAL_UNIT_ASSIGNED_CONTEXT((#4448,#4447,#4446))
REPRESENTATION_CONTEXT('Sechskantmutter_ISO_4035_M6_A2',
'COMPONENT_PART')
);
#4434=(
GEOMETRIC_REPRESENTATION_CONTEXT(3)
GLOBAL_UNCERTAINTY_ASSIGNED_CONTEXT((#4443))
GLOBAL_UNIT_ASSIGNED_CONTEXT((#4448,#4447,#4446))
REPRESENTATION_CONTEXT('Dispenser Holder','COMPONENT_PART')
);
#4435=(
GEOMETRIC_REPRESENTATION_CONTEXT(3)
GLOBAL_UNCERTAINTY_ASSIGNED_CONTEXT((#4444))
GLOBAL_UNIT_ASSIGNED_CONTEXT((#4448,#4447,#4446))
REPRESENTATION_CONTEXT('AD-KH-501','COMPONENT_PART')
);
#4436=(
GEOMETRIC_REPRESENTATION_CONTEXT(3)
GLOBAL_UNCERTAINTY_ASSIGNED_CONTEXT((#4445))
GLOBAL_UNIT_ASSIGNED_CONTEXT((#4448,#4447,#4446))
REPRESENTATION_CONTEXT('stand','COMPONENT_PART')
);
#4437=UNCERTAINTY_MEASURE_WITH_UNIT(LENGTH_MEASURE(0.005),#4448,
'DISTANCE_ACCURACY_VALUE','Maximum Tolerance applied to model');
#4438=UNCERTAINTY_MEASURE_WITH_UNIT(LENGTH_MEASURE(0.005),#4448,
'DISTANCE_ACCURACY_VALUE','Maximum Tolerance applied to model');
#4439=UNCERTAINTY_MEASURE_WITH_UNIT(LENGTH_MEASURE(0.005),#4448,
'DISTANCE_ACCURACY_VALUE','Maximum Tolerance applied to model');
#4440=UNCERTAINTY_MEASURE_WITH_UNIT(LENGTH_MEASURE(0.005),#4448,
'DISTANCE_ACCURACY_VALUE','Maximum Tolerance applied to model');
#4441=UNCERTAINTY_MEASURE_WITH_UNIT(LENGTH_MEASURE(0.005),#4448,
'DISTANCE_ACCURACY_VALUE','Maximum Tolerance applied to model');
#4442=UNCERTAINTY_MEASURE_WITH_UNIT(LENGTH_MEASURE(0.005),#4448,
'DISTANCE_ACCURACY_VALUE','Maximum Tolerance applied to model');
#4443=UNCERTAINTY_MEASURE_WITH_UNIT(LENGTH_MEASURE(0.005),#4448,
'DISTANCE_ACCURACY_VALUE','Maximum Tolerance applied to model');
#4444=UNCERTAINTY_MEASURE_WITH_UNIT(LENGTH_MEASURE(0.005),#4448,
'DISTANCE_ACCURACY_VALUE','Maximum Tolerance applied to model');
#4445=UNCERTAINTY_MEASURE_WITH_UNIT(LENGTH_MEASURE(0.005),#4448,
'DISTANCE_ACCURACY_VALUE','Maximum Tolerance applied to model');
#4446=(
NAMED_UNIT(*)
SI_UNIT($,.STERADIAN.)
SOLID_ANGLE_UNIT()
);
#4447=(
NAMED_UNIT(*)
PLANE_ANGLE_UNIT()
SI_UNIT($,.RADIAN.)
);
#4448=(
LENGTH_UNIT()
NAMED_UNIT(*)
SI_UNIT(.MILLI.,.METRE.)
);
#4449=PRODUCT_DEFINITION_SHAPE('','',#4480);
#4450=PRODUCT_DEFINITION_SHAPE('','',#4481);
#4451=PRODUCT_DEFINITION_SHAPE(' ','NAUO PRDDFN',#257);
#4452=PRODUCT_DEFINITION_SHAPE('','',#4482);
#4453=PRODUCT_DEFINITION_SHAPE(' ','NAUO PRDDFN',#258);
#4454=PRODUCT_DEFINITION_SHAPE('','',#4483);
#4455=PRODUCT_DEFINITION_SHAPE(' ','NAUO PRDDFN',#259);
#4456=PRODUCT_DEFINITION_SHAPE('','',#4484);
#4457=PRODUCT_DEFINITION_SHAPE(' ','NAUO PRDDFN',#260);
#4458=PRODUCT_DEFINITION_SHAPE('','',#4485);
#4459=PRODUCT_DEFINITION_SHAPE(' ','NAUO PRDDFN',#261);
#4460=PRODUCT_DEFINITION_SHAPE(' ','NAUO PRDDFN',#262);
#4461=PRODUCT_DEFINITION_SHAPE(' ','NAUO PRDDFN',#263);
#4462=PRODUCT_DEFINITION_SHAPE(' ','NAUO PRDDFN',#264);
#4463=PRODUCT_DEFINITION_SHAPE(' ','NAUO PRDDFN',#265);
#4464=PRODUCT_DEFINITION_SHAPE('','',#4486);
#4465=PRODUCT_DEFINITION_SHAPE(' ','NAUO PRDDFN',#266);
#4466=PRODUCT_DEFINITION_SHAPE(' ','NAUO PRDDFN',#267);
#4467=PRODUCT_DEFINITION_SHAPE('','',#4487);
#4468=PRODUCT_DEFINITION_SHAPE(' ','NAUO PRDDFN',#268);
#4469=PRODUCT_DEFINITION_SHAPE(' ','NAUO PRDDFN',#269);
#4470=PRODUCT_DEFINITION_SHAPE(' ','NAUO PRDDFN',#270);
#4471=PRODUCT_DEFINITION_SHAPE(' ','NAUO PRDDFN',#271);
#4472=PRODUCT_DEFINITION_SHAPE(' ','NAUO PRDDFN',#272);
#4473=PRODUCT_DEFINITION_SHAPE(' ','NAUO PRDDFN',#273);
#4474=PRODUCT_DEFINITION_SHAPE(' ','NAUO PRDDFN',#274);
#4475=PRODUCT_DEFINITION_SHAPE('','',#4488);
#4476=PRODUCT_DEFINITION_SHAPE(' ','NAUO PRDDFN',#275);
#4477=PRODUCT_DEFINITION_SHAPE(' ','NAUO PRDDFN',#276);
#4478=PRODUCT_DEFINITION_SHAPE(' ','NAUO PRDDFN',#277);
#4479=PRODUCT_DEFINITION_SHAPE(' ','NAUO PRDDFN',#278);
#4480=PRODUCT_DEFINITION('','',#4498,#4489);
#4481=PRODUCT_DEFINITION('','',#4499,#4490);
#4482=PRODUCT_DEFINITION('','',#4500,#4491);
#4483=PRODUCT_DEFINITION('','',#4501,#4492);
#4484=PRODUCT_DEFINITION('','',#4502,#4493);
#4485=PRODUCT_DEFINITION('','',#4503,#4494);
#4486=PRODUCT_DEFINITION('','',#4504,#4495);
#4487=PRODUCT_DEFINITION('','',#4505,#4496);
#4488=PRODUCT_DEFINITION('','',#4506,#4497);
#4489=PRODUCT_DEFINITION_CONTEXT('',#4544,'design');
#4490=PRODUCT_DEFINITION_CONTEXT('',#4544,'design');
#4491=PRODUCT_DEFINITION_CONTEXT('',#4544,'design');
#4492=PRODUCT_DEFINITION_CONTEXT('',#4544,'design');
#4493=PRODUCT_DEFINITION_CONTEXT('',#4544,'design');
#4494=PRODUCT_DEFINITION_CONTEXT('',#4544,'design');
#4495=PRODUCT_DEFINITION_CONTEXT('',#4544,'design');
#4496=PRODUCT_DEFINITION_CONTEXT('',#4544,'design');
#4497=PRODUCT_DEFINITION_CONTEXT('',#4544,'design');
#4498=PRODUCT_DEFINITION_FORMATION_WITH_SPECIFIED_SOURCE('','',#4516,
 .NOT_KNOWN.);
#4499=PRODUCT_DEFINITION_FORMATION_WITH_SPECIFIED_SOURCE('','',#4517,
 .NOT_KNOWN.);
#4500=PRODUCT_DEFINITION_FORMATION_WITH_SPECIFIED_SOURCE('','',#4518,
 .NOT_KNOWN.);
#4501=PRODUCT_DEFINITION_FORMATION_WITH_SPECIFIED_SOURCE('','',#4519,
 .NOT_KNOWN.);
#4502=PRODUCT_DEFINITION_FORMATION_WITH_SPECIFIED_SOURCE('','',#4520,
 .NOT_KNOWN.);
#4503=PRODUCT_DEFINITION_FORMATION_WITH_SPECIFIED_SOURCE('','',#4521,
 .NOT_KNOWN.);
#4504=PRODUCT_DEFINITION_FORMATION_WITH_SPECIFIED_SOURCE('','',#4522,
 .NOT_KNOWN.);
#4505=PRODUCT_DEFINITION_FORMATION_WITH_SPECIFIED_SOURCE('','',#4523,
 .NOT_KNOWN.);
#4506=PRODUCT_DEFINITION_FORMATION_WITH_SPECIFIED_SOURCE('','',#4524,
 .NOT_KNOWN.);
#4507=PRODUCT_RELATED_PRODUCT_CATEGORY('','',(#4516));
#4508=PRODUCT_RELATED_PRODUCT_CATEGORY('','',(#4517));
#4509=PRODUCT_RELATED_PRODUCT_CATEGORY('','',(#4518));
#4510=PRODUCT_RELATED_PRODUCT_CATEGORY('','',(#4519));
#4511=PRODUCT_RELATED_PRODUCT_CATEGORY('','',(#4520));
#4512=PRODUCT_RELATED_PRODUCT_CATEGORY('','',(#4521));
#4513=PRODUCT_RELATED_PRODUCT_CATEGORY('','',(#4522));
#4514=PRODUCT_RELATED_PRODUCT_CATEGORY('','',(#4523));
#4515=PRODUCT_RELATED_PRODUCT_CATEGORY('','',(#4524));
#4516=PRODUCT('Dispenser Cleaning System','Dispenser Cleaning System',
'Dispenser Cleaning System',(#4534));
#4517=PRODUCT('Beaker 10ml','Beaker 10ml','Beaker 10ml',(#4535));
#4518=PRODUCT('Beaker Holder','Beaker Holder','Beaker Holder',(#4536));
#4519=PRODUCT('Zylinderschraube_ISO_4762_M6x50_A2',
'Zylinderschraube_ISO_4762_M6x50_A2',
'Zylinderschraube_ISO_4762_M6x50_A2',(#4537));
#4520=PRODUCT('Bar','Bar','Bar',(#4538));
#4521=PRODUCT('Sechskantmutter_ISO_4035_M6_A2',
'Sechskantmutter_ISO_4035_M6_A2','Sechskantmutter_ISO_4035_M6_A2',(#4539));
#4522=PRODUCT('Dispenser Holder','Dispenser Holder','Dispenser Holder',
(#4540));
#4523=PRODUCT('AD-KH-501','AD-KH-501','AD-KH-501',(#4541));
#4524=PRODUCT('stand','stand','stand',(#4542));
#4525=PRODUCT_CATEGORY('','');
#4526=PRODUCT_CATEGORY('','');
#4527=PRODUCT_CATEGORY('','');
#4528=PRODUCT_CATEGORY('','');
#4529=PRODUCT_CATEGORY('','');
#4530=PRODUCT_CATEGORY('','');
#4531=PRODUCT_CATEGORY('','');
#4532=PRODUCT_CATEGORY('','');
#4533=PRODUCT_CATEGORY('','');
#4534=PRODUCT_CONTEXT('',#4544,'mechanical');
#4535=PRODUCT_CONTEXT('',#4544,'mechanical');
#4536=PRODUCT_CONTEXT('',#4544,'mechanical');
#4537=PRODUCT_CONTEXT('',#4544,'mechanical');
#4538=PRODUCT_CONTEXT('',#4544,'mechanical');
#4539=PRODUCT_CONTEXT('',#4544,'mechanical');
#4540=PRODUCT_CONTEXT('',#4544,'mechanical');
#4541=PRODUCT_CONTEXT('',#4544,'mechanical');
#4542=PRODUCT_CONTEXT('',#4544,'mechanical');
#4543=APPLICATION_PROTOCOL_DEFINITION('international standard',
'ap242_managed_model_based_3d_engineering',2011,#4544);
#4544=APPLICATION_CONTEXT('managed model based 3d engineering');
ENDSEC;
END-ISO-10303-21;
