# Supplementary material for: An electropneumatic cleaning device for piezo-actuator-driven picolitre-droplet dispensers
Source: J Appl Crystallogr. 2024 Feb 1;57(Pt 1):209–14. doi: 10.1107/S1600576723009573 (PMC10840313; doi:10.1107/S1600576723009573)
Supplement: Supplementary file 1 [file j-57-00209-sup1.zip › CM doc/bill of materials/BOM Dispenser Cleaning Machine EN.xlsx]

## Sheet: Sheet1
BOM Dispenser Cleaning Machine
Landefeld.de
Item number	Description	QTY
IQSS 40	Bulkhead push in fitting 4mm, IQS standard	1
IQSS 60	Bulkhead push in fitting 6mm, IQS standard	1
IQSS 80	Bulkhead push in fitting 8mm, IQS standard	1
LRN 14-2	Precision filter regulator G 1/4", 0,1 to 2 bar	1
IQSG 146 G	Straight push-in fitting G 1/4"mm-6mm, IQS standard	3
IQSL 146 G	Elbow push in fitting G 1/4"-6mm, IQS standard	1
IQSF 146	Push in fitting m. Female thread. G 1/4"-6mm, IQS standard	1
IQSF 186	Push in fitting m. Female thread. G 1/8"-6mm, IQS standard	1
GRLBIQS 186	Elbow one-way flow control R 1/8"-6mm,Supply air flow controlling	1
SV 14 8-1,5 MS	TÜV-safety valve G 1/4" (DN8), 1,50 bar, Brass	2
MFRE -1363 GLY CRE	Glycerine built-in pressure gauge, 3 corner front ring, 63 mm -1 to 3 bar	2
KHWC 18	Brass mini angle ball valve, G 1/8", PN 20, switching panel nut.	1
IQST 60	T push in fitting 6mm-6mm, IQS standard	3
IQSL 60	Elbow push in fitting 6mm, IQS standard	2
IQSG 8060	Straight push-in fitting 8mm-6mm, IQS standard	1
IQSG 6040	Straight push-in fitting 6mm-4mm, IQS standard	1
IQSL 386 G	Elbow push in fitting G 3/8"-6mm, IQS standard	3
de.rs-online.com
168-226	SMC Solenoid Valve VX3334A-03F-5D1, 3 port(s) , Common, 24 V dc, 3/8in	1
469-1111	nVent SCHROFF Multipac Series 2U Subrack	1
469-1240	nVent SCHROFF Cover Plate Cover Plate	1
466-7203	TRACOPOWER Switching Power Supply, TXL 060-24S, 24V dc, 2.5A, 60W, 1 Output, 88 → 264V ac Input Voltage	1
815-830	Bulgin C14 Panel Mount IEC Connector Male, 10A, 250 V, Fuse Size 5 x 20mm	1
782-4733	TE Connectivity IEC Connector Snap-In Socket, 2P, Quick Connect Termination, 15A, 120 V ac, 250 V ac	1
696-1667	Arduino Nano Development Board	1
mouser.de
790-EASER204-92HNLK	Display Visions EA SER204-92HNLK	1
carlroth.com
EXK1.1	Screw top bottle DURAN® pressure plus Clear glass, 100 ml	1
K940.1	Test tubes, Round base, 1 ml, 1000 unit(s)	1000
